# Supplementary material for: Identification and validation of prognostic genes related to centrosome amplification in multiple myeloma
Source: PeerJ. 2026 Jun 4;14:e21283. doi: 10.7717/peerj.21283 (PMC13242746; doi:10.7717/peerj.21283)
Supplement: Supplemental Information 3 [file peerj-14-21283-s003.zip]

Archive with 13 entries (13 files):
- r-00_rawdata.r
- r-01_DEGs.r
- r-02_Venn.r
- r-03.Enrichment.R
- r-04_PPI.r
- r-05_Cox.r
- r-06.RiskModel.R
- r-07.Verify.R
- r-08.Nomogram.r
- r-09_Cibersort_immune.r
- r-10_GSEA.r
- r-11_TIDE.r
- r-12.IC50.r
