# Supplementary material for: Identification and validation of prognostic genes related to centrosome amplification in multiple myeloma
Source: PeerJ. 2026 Jun 4;14:e21283. doi: 10.7717/peerj.21283 (PMC13242746; doi:10.7717/peerj.21283)
Supplement: Supplemental Information 3 [file peerj-14-21283-s003.zip › r-00_rawdata.r]

rm(list = ls())

setwd('/data/nas1/yiran/project/10-GZZK-10309-6')

numdir <- "00_RawData"

if(!dir.exists(numdir)){
  dir.create(numdir)
}
setwd(numdir)

library(Biobase)

## Speed up GEO data download
# chooseCRANmirror()
# 
# options( 'download.file.method.GEOquery' = 'libcurl' )
# 
# library(AnnoProbe)
# devtools::install_git("https://gitee.com/jmzeng/GEOmirror") ## Only Tencent mirror available
# 
# devtools::install_github('satijalab/seurat-data')
# library(SeuratData)
# getOption('timeout')
# options(timeout=1000000) ## Change default download timeout


#####

# Function to retrieve data ---------------------------------------------------------------------

#dataset <<- useMart("ensembl", dataset = "hsapiens_gene_ensembl", host = "https://jul2023.archive.ensembl.org/") 
#dataset <<- useDataset("hsapiens_gene_ensembl", mart = useMart("ensembl"))
database_path <- "./"
geo_path <- paste0(database_path,"/")
if(!exists('dataset')){
  dataset<- readRDS("/data/nas1/linyulin/database/biomaRt/hsapiens_gene_ensembl_dataset.rds")
}

#devtools::install_git("https://gitee.com/jmzeng/GEOmirror")
#devtools::install_github("jmzeng1314/idmap2")
#library(idmap2)

library(biomaRt)
library(GEOquery)
library(Biobase)
library(tidyverse)


## Process dat
get_dat <- function(dat){
  dat<-dat %>%
    inner_join(probe2symbol,by='ID')%>%
    dplyr::select(-ID)%>%     ## Remove redundant information
    dplyr::select(symbol,everything())%>%     ## Rearrange columns
    mutate(rowMean=rowMeans(.[grep('GSM',names(.))]))%>%    ## Calculate row means
    arrange(desc(rowMean))%>%       ## Sort by mean expression in descending order
    distinct(symbol,.keep_all = T)%>%      ## Keep first occurrence for each symbol
    dplyr::select(-rowMean)%>%     ## Remove rowMean column (reverse selection)
    tibble::column_to_rownames(colnames(.)[1])   ## Convert first column to row names and remove it
  return(dat)
}

## Process hts data
get_hts<- function(name){
  urld <- "https://www.ncbi.nlm.nih.gov/geo/download/?format=file&type=rnaseq_counts"
  path <- paste0(urld, "&acc=",name, "&file=",name,"_raw_counts_GRCh38.p13_NCBI.tsv.gz")
  dat <- as.data.frame(data.table::fread(path, header=T, colClasses="integer"))
  colnames(dat) <- gsub('GeneID','ID',colnames(dat))
  return(dat)
  # If encountering errors, check the path in geo2r
  # url = paste0("https://www.ncbi.nlm.nih.gov/geo/geo2r/?acc=",name)
}


## Standard GEO processing

get_geo<- function(name){
  for(i in 1:5){
    tryCatch({
      print(paste0("GEO try time:",i))
      gset<<-getGEO(name,destdir = geo_path,GSEMatrix = T,getGPL = F)
      break
    }, error = function(e) {
      print(paste("Error:", e))
    })
  }
  
  pd<<-pData(gset[[1]])
  expr<-as.data.frame(exprs(gset[[1]]))
  
  if (nrow(expr) == 0){
    #file.remove(paste0(name,'_series_matrix.txt.gz'))
    #print(gset[[1]]@experimentData@other$supplementary_file)
    #print(gset[[1]]@experimentData@title)
    print(paste(name,gset[[1]]@experimentData@other$type))
    if (!file.exists(paste0(geo_path,name,'_hts.Rdata'))){
      hts_dat<<- get_hts(name)
      save(hts_dat,file = paste0(geo_path,name,'_hts.Rdata'))
    }else{load(paste0(geo_path,name,'_hts.Rdata'))}
    
    #Convert IDs
    probe2symbol <- getBM(attributes = c('entrezgene_id','external_gene_name'), 
                          filters = 'entrezgene_id', values = hts_dat$ID, mart = dataset)
    
    colnames(probe2symbol) <- c('ID','symbol')
    probe2symbol <- probe2symbol[probe2symbol$symbol!='',]
    probe2symbol <- arrange(probe2symbol,by=symbol)
    probe2symbol <<- subset(probe2symbol, !duplicated(ID))
    dat<<- get_dat(hts_dat)
    print(head(probe2symbol))
  }else{
    for (i in 1:5){
      tryCatch({      
        print(paste0("GPL try time:",i))
        gpl<-getGEO(gset[[1]]@annotation,destdir = geo_path)
        gpl_table<<-Table(gpl)
        break
      },error=function(e){
        print(paste("Error:", e))
      }
      )
    }
    
    if (any( grepl("SYMBOL",toupper(colnames(gpl_table))) )){
      sym <- colnames(gpl_table)[grepl("SYMBOL",toupper(colnames(gpl_table)))]
      print(sym)
      probe2symbol<-gpl_table %>%
        dplyr::select(c('ID',sym))%>%
        filter(sym!='')%>%
        separate(sym,c('symbol','drop'),sep = '///', extra = "drop",fill = "right")%>%
        dplyr::select(-drop)%>%
        dplyr::mutate(across(all_of('symbol'), ~ str_trim(.)))%>% # Trim leading/trailing spaces
        filter(symbol!='')%>%
        filter(!is.na(symbol))
    }else{
      print("no Symbol")
      probe2symbol<-gpl_table %>%
        dplyr::select('ID') %>%
        dplyr::mutate(symbol = ID)%>%
        filter('symbol'!='')%>%
        filter(!is.na(symbol))
    }
    tmp_dat<-expr
    tmp_dat$ID<-rownames(tmp_dat)
    tmp_dat$ID<-as.character(tmp_dat$ID)
    tmp_dat<<-tmp_dat
    probe2symbol$ID<-as.character(probe2symbol$ID)
    probe2symbol <<-probe2symbol 
    print(head(probe2symbol))
    dat<<- get_dat(tmp_dat)
  }
}

#####


## Download GEO data

# Training set 1 GSE6477
options(stringsAsFactors = F)

gse_id <- "GSE6477"
get_geo(gse_id)

dat[1:10,1:10]

View(pd) ## View clinical information data

library(stringr) ## Load string manipulation package

MM=rownames(pd[grepl('Gene expression data from newly diagnosed myeloma',as.character(pd$description)),]) ## All MM group samples
CT=rownames(pd[grepl('Gene expression data from normal donor',as.character(pd$description)),]) ## Control group samples
dat=dat[,c(MM,CT)]  
group=c(rep('MM',length(MM)),
        rep('CT',length(CT)))  
table(group) ## Group information
group<-as.data.frame(group)
group$sample <- colnames(dat)
dat <- log2(dat+1)
save(dat,group, file = 'GSE6477_EXPR.Rdata')
load('GSE6477_EXPR.Rdata')
name <- 'GSE6477'
write.csv(dat,file = paste0('dat.',name,'.csv'),quote = F)
write.csv(group,file = paste0('group.',name,'.csv'),row.names = F,quote = F)

## Training set 2 GSE136337

options(stringsAsFactors = F)

gse_id <- "GSE136337"

get_geo(gse_id)

dat[1:10,1:10]

View(pd) ## View clinical information data

train_phenotype <- data.frame(sample = pd$geo_accession,
                              Age = pd$`ageatsampledate:ch1`,
                              Gender = pd$`gender:ch1`,
                              ISS=pd$`iss:ch1`,
                              RISS=pd$`issr:ch1`)
save(train_phenotype,file = "train_phenotype_GSE136337.rda")


library(stringr) ## Load string manipulation package
metadata <- pd
survival<-data.frame(sample=metadata$geo_accession,OS=metadata$`censos.ar:ch1`,OS.time=metadata$`monthsos.ar:ch1`)
table(survival$OS,useNA = 'ifany')
survival <- subset(survival,!is.na(survival$OS))
# survival<-na.omit(survival)
# survival<-survival[survival$OS!=NA,]
#survival<-na.omit(survival)
#survival$OS.time<-gsub('final_ostm: ','',survival$OS.time)
#survival<-survival[survival$OS!='NA',]
survival$OS<-as.character(factor(survival$OS,levels = c('TRUE','FALSE'),labels = c(0,1)))
table(survival$OS,useNA = 'ifany')
table(survival$OS.time,useNA = 'ifany')
#survival$OS.time<-gsub("os.delay \\(months\\): ","", survival$OS.time)
survival$OS.time<-as.numeric(survival$OS.time)*30
survival$OS.time<-round(survival$OS.time)
rownames(survival)<-survival$sample
survival<-survival[,-1]
survival<-na.omit(survival)
expr<-subset(dat,select=rownames(survival))
identical(rownames(survival),colnames(expr))
write.csv(expr, file = '01.expr_GSE136337.csv',quote=F)
write.csv(survival, file = '02.survival_GSE136337.csv',quote=F)
save(expr,survival,file = "temp_GSE136337.rda")


## Validation set GSE24080

options(stringsAsFactors = F)

gse_id <- "GSE24080"

get_geo(gse_id)

View(pd) ## View clinical information data

library(stringr) ## Load string manipulation package

metadata <- read.csv('GSE24080_PD.csv')
pd <- pd[order(pd$title),]
metadata$geo_accession <- pd$geo_accession
survival<-data.frame(sample=metadata$geo_accession,OS=metadata$OS.censor,OS.time=metadata$OS..months.)
table(survival$OS,useNA = 'ifany')
survival <- subset(survival,!is.na(survival$OS))
# survival<-na.omit(survival)
# survival<-survival[survival$OS!=NA,]
#survival<-na.omit(survival)
#survival$OS.time<-gsub('final_ostm: ','',survival$OS.time)
#survival<-survival[survival$OS!='NA',]
#survival$OS<-as.character(factor(survival$OS,levels = c('TRUE','FALSE'),labels = c(0,1)))
table(survival$OS,useNA = 'ifany')
table(survival$OS.time,useNA = 'ifany')
#survival$OS.time<-gsub("os.delay \\(months\\): ","", survival$OS.time)
survival$OS.time<-as.numeric(survival$OS.time)*30
survival$OS.time<-round(survival$OS.time)
rownames(survival)<-survival$sample
survival<-survival[,-1]
survival<-na.omit(survival)
expr<-subset(dat,select=rownames(survival))
identical(rownames(survival),colnames(expr))
write.csv(expr, file = '01.expr_GSE24080.csv',quote=F)
write.csv(survival, file = '02.survival_GSE24080.csv',quote=F)
save(expr,survival,file = "temp_GSE24080.rda")
