# Supplementary material for: Identification and validation of prognostic genes related to centrosome amplification in multiple myeloma
Source: PeerJ. 2026 Jun 4;14:e21283. doi: 10.7717/peerj.21283 (PMC13242746; doi:10.7717/peerj.21283)
Supplement: Supplemental Information 3 [file peerj-14-21283-s003.zip › r-01_DEGs.r]

rm(list = ls())
setwd('/data/nas1/yiran/project/10-GZZK-10309-6')
num_dir <- "./01_DEGs"

# Create output directory if it doesn't exist
if (! dir.exists(num_dir)){
  dir.create(num_dir)
}
setwd(num_dir)

#==========================================================================================================

Tolimma<- function(name){
  while(!is.null(dev.list())){dev.off()}
  ## Read data
  library(magrittr)
  library(stringr)
  library(lance)
  library(limma)
  library(dplyr)
  df <-  read.csv(paste0('../00_RawData/dat.',name,'.csv'),row.names = 1)
  df.group <- read.csv(paste0('../00_RawData/group.',name,'.csv'))
  df.group<- arrange(df.group,group)
  df  <-  df[,df.group$sample]
  
  print(table(df.group$group))
  df.group$group <-  factor(df.group$group, levels =comparison)
  
  design.mat <- cbind(control = ifelse(df.group$group == "CT", 1, 0), 
                      treat = ifelse(df.group$group == "CT", 0, 1))
  colnames(design.mat) <- comparison
  contrast.mat <- makeContrasts(contrasts=paste0(comparison[2],"-",comparison[1]), levels=design.mat)
  
  fit = lmFit(df, design.mat)
  fit = contrasts.fit(fit, contrast.mat)
  fit = eBayes(fit)
  fit = topTable(fit, coef = 1, number = Inf, adjust.method = "fdr")
  #fit = fit[c(1,4,5)]
  DEG=na.omit(fit)
  
  if (padj==1){
    DEG$change = as.factor(
      ifelse(DEG$adj.P.Val <value_cutoff & abs(DEG$logFC) > logFC_cutoff,
             ifelse(DEG$logFC > logFC_cutoff ,'UP','DOWN'),'NOT')
    )
    sig_diff <- subset(DEG,
                       DEG$adj.P.Val < value_cutoff & abs(DEG$logFC) > logFC_cutoff)
    
  }else{
    DEG$change = as.factor(
      ifelse(DEG$P.Value <value_cutoff & abs(DEG$logFC) > logFC_cutoff,
             ifelse(DEG$logFC > logFC_cutoff ,'UP','DOWN'),'NOT')
    )
    sig_diff <- subset(DEG,
                       DEG$P.Value < value_cutoff & abs(DEG$logFC) > logFC_cutoff)
    
  }
  
  print(head(sig_diff,5))
  print(dim(sig_diff))
  print(summary(sig_diff$change))
  
  write.csv(DEG,file = paste0(tmp_dir,"/01.DEG_all.csv"))
  write.csv(sig_diff,file = paste0(tmp_dir,"/01.DEG_sig.csv"))
  
  library(ggplot2)
  library(ggthemes)
  library(RColorBrewer)
  #library(Ipaper)
  library(scales)
  library(ggrepel)
  dat_rep<-DEG[rownames(DEG)%in%
                 rownames(rbind(head(sig_diff[order(sig_diff$logFC,decreasing = T),],10),
                                head(sig_diff[order(sig_diff$logFC,decreasing = F),],10))),]
  volcano_plot<- ggplot(data = DEG, 
                        aes(x = logFC,
                            y = eval(log10_value), 
                            color =change)) +
    scale_color_manual(values = c("seagreen", "darkgray","firebrick2")) +
    # scale_x_continuous(breaks = c(-10,-6,-3,-1,0,1,3,6,10)) +
    # scale_y_continuous(trans = "log1p",
    #                    breaks = c(0,1,5,10,20,50, 100,200)) +
    geom_point(size = 1.2, alpha = 0.4, na.rm=T) +
    theme_bw(base_size = 12, base_family = "serif") +
    geom_vline(xintercept = c(-logFC_cutoff,logFC_cutoff),
               lty = 4,
               col = "darkgray",
               lwd = 0.6)+
    geom_hline(yintercept = -log10(value_cutoff),
               lty = 4,
               col = "darkgray",
               lwd = 0.6)+
    theme(legend.position = "right",
          panel.grid = element_blank(),
          legend.title = element_blank(),
          legend.text = element_text(face="bold",
                                     color="black",
                                     family = "serif",
                                     size=13),
          plot.title = element_text(hjust = 0.5),
          axis.text.x = element_text(face = "bold",
                                     color = "black",
                                     size = 15),
          axis.text.y = element_text(face = "bold",
                                     color = "black",
                                     size = 15),
          axis.title.x = element_text(face = "bold",
                                      color = "black",
                                      size = 15),
          axis.title.y = element_text(face = "bold",
                                      color = "black",
                                      size = 15)) +
    geom_label_repel(
      data = dat_rep,
      aes(label = rownames(dat_rep)),
      max.overlaps = 20,
      size = 4,
      box.padding = unit(0.5, "lines"),
      min.segment.length = 0,
      point.padding = unit(0.8, "lines"), segment.color = "black", show.legend = FALSE )+
    labs(x=bquote(log[2]*(Fold~Change)),y=bquote(-log[10]*.(value_type)))
  #volcano_plot
  
  ggsave(paste0(tmp_dir,'/02.volcano.png'), volcano_plot,width = 8, height = 6)
  ggsave(paste0(tmp_dir,'/02.volcano.pdf'),volcano_plot,width = 8, height = 6)
  
  
  # Density heatmap------
  library(ComplexHeatmap)
  
  rt <- df
  # rt <- rt[rownames(dat_rep),]
  rt <- rt[rownames(sig_diff),]
  group <- df.group
  
  x<-rt
  mat <- t(scale(t(x)))#Normalization
  df1 <- as.data.frame(mat)
  mat[mat < (-2)] <- (-2)
  mat[mat > 2] <- 2
  
  
  col <- c("#B72230", "#104680")
  col <- setNames(col, c(comparison[2], comparison[1]))
  col<- list(Group =col)
  ht_opt$message = FALSE
  
  p<- densityHeatmap(mat ,title = "Distribution as heatmap", ylab = " ",height = unit(3, "cm")) %v%
    HeatmapAnnotation(Group = group$group, col = col) %v%
    Heatmap(mat,
            row_names_gp = gpar(fontsize = 9),
            show_column_names = F,
            show_row_names = F,
            ###show_colnames = FALSE,
            name = "expression",
            ###cluster_cols = F,
            cluster_rows = T,
            height = unit(6, "cm"),
            #cluster_columns = FALSE,
            ###cluster_rows = FALSE,
            col = colorRampPalette(c("#0A878D", "white","#D80305"))(100))
  
  pdf(paste0(tmp_dir,'/03.heatmap.pdf'),  w=6,h=6,family='serif')
  print(p)
  dev.off()
  
  png(paste0(tmp_dir,'/03.heatmap.png'),w=6,h=6,units='in',res=600,family='serif')
  print(p)
  dev.off()
}

ToDESeq2 <- function(name){
  while(!is.null(dev.list())){dev.off()}
  library(DESeq2)
  library(tximport)
  library(tidyverse)
  df <-  read.csv(paste0('../00_RawData/dat.',name,'.csv'),row.names = 1)
  df.group <- read.csv(paste0('../00_RawData/group.',name,'.csv'))
  df.group<- arrange(df.group,group)
  
  df  <-  df[,df.group$sample]
  print(table(df.group$group))
  df.group$group <-  factor(df.group$group, levels =comparison)
  
  dds <- DESeqDataSetFromMatrix(countData = df, colData = df.group, design = ~group)
  
  #rownames(dds)<- gsub("\\..*","",rownames(dds))
  dds = dds[rowMeans(counts(dds)) > 1,]
  dds<-estimateSizeFactors(dds)
  
  #normalized_counts <- counts(dds,normalized=T)
  # normalized_counts<-as.data.frame(normalized_counts) %>%
  #   rownames_to_column(var = 'ID') %>%
  #   inner_join(probe2symobl,by='ID')%>%
  #   dplyr::select(-ID)%>%     ## Remove redundant information
  #   dplyr::select(symbol,everything())%>%     ## Rearrange
  #   mutate(rowMean=rowMeans(.[grep('GSM',names(.))]))%>%    ## Calculate mean
  #   arrange(desc(rowMean))%>%       ## Sort by mean expression in descending order
  #   distinct(symbol,.keep_all = T)%>%      ## Keep the first occurrence for each symbol
  #   dplyr::select(-rowMean)%>%     ## Remove rowMean column by reverse selection
  #   tibble::column_to_rownames(colnames(.)[1])   ## Convert first column to row names and remove
  # write.csv(normalized_counts,"normalized_counts.csv")
  dds<-DESeq(dds)
  
  if (ncol(dds) >30){
    normalized_data <- vst(dds, blind = FALSE)
  }else{
    normalized_data <- rlog(dds, blind = FALSE)
  }
  #write.csv(assay(normalized_data),paste0(tmp_dir,"/normalized_data.csv"))
  res <- results(dds)
  #vs_group<- gsub("^group_","",resultsNames(dds)[2])
  DEG<-as.data.frame(res)
  DEG <- DEG[order(DEG$padj), ]
  
  if(padj == 1){
    DEG$change=as.factor(
      ifelse(DEG$padj<value_cutoff&abs(DEG$log2FoldChange)>logFC_cutoff,
             ifelse(DEG$log2FoldChange>logFC_cutoff,'UP','DOWN'),'NOT'))
    sig_diff <- subset(DEG, padj < value_cutoff & abs(log2FoldChange) >logFC_cutoff)
    
  }else{
    DEG$change=as.factor(
      ifelse(DEG$pvalue<value_cutoff&abs(DEG$log2FoldChange)>logFC_cutoff,
             ifelse(DEG$log2FoldChange>logFC_cutoff,'UP','DOWN'),'NOT'))
    sig_diff <- subset(DEG, pvalue < value_cutoff & abs(log2FoldChange) >logFC_cutoff )
    
  }
  print(head(sig_diff,5))
  print(dim(sig_diff))
  print(summary(sig_diff$change))
  
  sig_diff_write <- cbind(GeneSymbol=rownames(sig_diff), sig_diff)
  write.csv(sig_diff_write, file = paste0(tmp_dir,"/01.DEG_sig.csv"),
            quote = F,
            row.names = F)
  DEG_write <- cbind(GeneSymbol=rownames(DEG), DEG)
  write.csv(DEG_write, file = paste0(tmp_dir,"/01.DEG_all.csv"),
            quote = F,
            row.names = F)
  
  
  library(ggplot2)
  library(ggthemes)
  library(RColorBrewer)
  library(Ipaper)
  library(scales)
  library(ggrepel)
  dat_rep<-DEG[rownames(DEG)%in%
                 rownames(rbind(head(sig_diff[order(sig_diff$log2FoldChange,decreasing = T),],10),
                                head(sig_diff[order(sig_diff$log2FoldChange,decreasing = F),],10))),]
  
  volcano_plot<- ggplot(data = DEG, 
                        aes(x = log2FoldChange,
                            y = eval(log10_value_deseq), 
                            color =change)) +
    scale_color_manual(values = c("seagreen", "darkgray","firebrick2")) +
    # scale_x_continuous(breaks = c(-10,-6,-3,-1,0,1,3,6,10)) +
    # scale_y_continuous(trans = "log1p",
    #                    breaks = c(0,1,5,10,20,50, 100,200)) +
    geom_point(size = 1.2, alpha = 0.4, na.rm=T) +
    theme_bw(base_size = 12, base_family = "serif") +
    geom_vline(xintercept = c(-logFC_cutoff,logFC_cutoff),
               lty = 4,
               col = "darkgray",
               lwd = 0.6)+
    geom_hline(yintercept = -log10(value_cutoff),
               lty = 4,
               col = "darkgray",
               lwd = 0.6)+
    theme(legend.position = "right",
          panel.grid = element_blank(),
          legend.title = element_blank(),
          legend.text = element_text(face="bold",
                                     color="black",
                                     family = "serif",
                                     size=13),
          plot.title = element_text(hjust = 0.5),
          axis.text.x = element_text(face = "bold",
                                     color = "black",
                                     size = 15),
          axis.text.y = element_text(face = "bold",
                                     color = "black",
                                     size = 15),
          axis.title.x = element_text(face = "bold",
                                      color = "black",
                                      size = 15),
          axis.title.y = element_text(face = "bold",
                                      color = "black",
                                      size = 15)) +
    geom_label_repel(
      data = dat_rep,
      aes(label = rownames(dat_rep)),
      max.overlaps = 20,
      size = 4,
      box.padding = unit(0.5, "lines"),
      min.segment.length = 0,
      point.padding = unit(0.8, "lines"), segment.color = "black", show.legend = FALSE )+
    labs(x=bquote(log[2]*(Fold~Change)),y=bquote(-log[10]*.(value_type)))
  #volcano_plot
  #dev.off()
  ggsave(paste0(tmp_dir,'/02.volcano.png'), volcano_plot,width = 8, height = 6)
  ggsave(paste0(tmp_dir,'/02.volcano.pdf'),volcano_plot,width = 8, height = 6)
  
  # Density heatmap------
  library(ComplexHeatmap)
  
  rt <- df
  # rt <- rt[rownames(dat_rep),]
  rt <- rt[rownames(sig_diff),]
  group <- df.group
  
  x<-rt
  mat <- t(scale(t(x)))#Normalization
  df1 <- as.data.frame(mat)
  mat[mat < (-2)] <- (-2)
  mat[mat > 2] <- 2
  
  
  col <- c("#B72230", "#104680")
  col <- setNames(col, c(comparison[2], comparison[1]))
  col<- list(Group =col)
  ht_opt$message = FALSE
  
  p<- densityHeatmap(mat ,title = "Distribution as heatmap", ylab = " ",height = unit(3, "cm")) %v%
    HeatmapAnnotation(Group = group$group, col = col) %v%
    Heatmap(mat,
            row_names_gp = gpar(fontsize = 9),
            show_column_names = F,
            show_row_names = F,
            ###show_colnames = FALSE,
            name = "expression",
            ###cluster_cols = F,
            cluster_rows = T,
            height = unit(6, "cm"),
            #cluster_columns = FALSE,
            ###cluster_rows = FALSE,
            col = colorRampPalette(c("#0A878D", "white","#D80305"))(100))
  
  pdf(paste0(tmp_dir,'/03.heatmap.pdf'),  w=6,h=6,family='serif')
  print(p)
  dev.off()
  
  png(paste0(tmp_dir,'/03.heatmap.png'),w=6,h=6,units='in',res=600,family='serif')
  print(p)
  dev.off()
  
}

#==========================================================================================================
padj <- 1
logFC_cutoff <- 1
value_cutoff <- 0.05

if (padj == 1){
  value_type <- 'P.adjust'
  log10_value<- parse(text="-log10(adj.P.Val)")
  log10_value_deseq<- parse(text="-log10(padj)")
  
}else{
  value_type <- 'P.value'
  log10_value<- parse(text="-log10(P.Value)")
  log10_value_deseq<- parse(text="-log10(pvalue)")
  
}
#==========================================================================================================


######################################################
num <- '01'
func <- 'limma'
name <- 'GSE6477'
comparison <- c("CT", "MM")

if (! dir.exists(paste(num,name,func,sep="."))){
  dir.create(paste(num,name,func,sep="."))
}
tmp_dir <- paste(num,name,func,sep=".")
if (func == 'limma'){Tolimma(name)}
if (func == 'DESeq2'){ToDESeq2(name)}
# [1] 3055    7
# DOWN  NOT   UP 
# 1615    0 1440 
