# Supplementary material for: Identification and validation of prognostic genes related to centrosome amplification in multiple myeloma
Source: PeerJ. 2026 Jun 4;14:e21283. doi: 10.7717/peerj.21283 (PMC13242746; doi:10.7717/peerj.21283)
Supplement: Supplemental Information 3 [file peerj-14-21283-s003.zip › r-02_Venn.r]

rm(list = ls())

setwd('/data/nas1/yiran/project/10-GZZK-10309-6')
if (! dir.exists("./02_Venn")){
  dir.create("./02_Venn")
}
setwd("./02_Venn")

library(VennDiagram)
library(dplyr)
library(stringr)
library(ggvenn)
## Load data
venndatdeg <- read.csv('../01_DEGs/01.GSE6477.limma/01.DEG_sig.csv',header = T, check.names = F)
venndeg <- venndatdeg[,c(1)]

vennCARGs <- read.csv('../00_RawData/CARGs.csv')

## Get intersection

venn_list <- list(DEGs = venndeg, CARGs = vennCARGs$Gene)
#venn_list <- list(DEGs = venndeg, WGCNA = vennwgcna$x)

inter <- get.venn.partitions(venn_list)
for (i in 1:nrow(inter)) inter[i,'values'] <- paste(inter[[i,'..values..']], collapse = ', ')
write.csv(inter[-c(3, 4)], '03_venn_inter.csv', row.names = FALSE)

dat <- inter[1,6]
dat <- strsplit(dat, split=',')
dat <- as.data.frame(dat)

dat <- data.frame(lapply(dat, trimws), stringsAsFactors = FALSE) ## Remove spaces in the dataset
colnames(dat)[1] <- "symbol" ## Change column name to symbol

write.csv(dat, '03_venn_intersection.csv')

## Create Venn diagram

#venn.plot <- venn.diagram(venn_list, filename = NULL, imagetype = 'tiff', lwd=1,lty=1, scaled = F,
#             fill = c('red', 'yellow'), alpha = 0.50, cat.col = rep('black', 2), 
#             col = 'black', cex = 4, cat.dist = 0.02, cat.pos = -180, cat.fontface = "bold",
#             cat.cex = 4, fontfamily = 'serif')
#pdf("03_venn_veri.pdf", height = 15, width = 15)
#grid.draw(venn.plot)
#dev.off()
#png("03_venn_veri.png", height = 1500, width = 1500)
#grid.draw(venn.plot)
#dev.off()

png('03_venn.png',w=6,h=6,units="in", res=600)
ggvenn(venn_list,
       fill_color = c("#b2e7cb",'salmon'),
       show_percentage = T,
       fill_alpha = 0.5,
       stroke_alpha = 1,
       stroke_size = 0.4,
       text_size = 5,
       stroke_color=NA,
       stroke_linetype="solid",
       set_name_color=c("#b2e7cb",'salmon'),
       set_name_size = 6,
       text_color = 'black'
)
dev.off()

pdf('03_venn.pdf',w=6,h=6)
ggvenn(venn_list,
       fill_color = c("#b2e7cb",'salmon'),
       show_percentage = T,
       fill_alpha = 0.5,
       stroke_alpha = 1,
       stroke_size = 0.4,
       text_size = 5,
       stroke_color=NA,
       stroke_linetype="solid",
       set_name_color=c("#b2e7cb",'salmon'),
       set_name_size = 6,
       text_color = 'black'
)
dev.off()
