# Supplementary material for: Identification and validation of prognostic genes related to centrosome amplification in multiple myeloma
Source: PeerJ. 2026 Jun 4;14:e21283. doi: 10.7717/peerj.21283 (PMC13242746; doi:10.7717/peerj.21283)
Supplement: Supplemental Information 3 [file peerj-14-21283-s003.zip › r-03.Enrichment.R]

rm(list = ls())
setwd('/data/nas1/yiran/project/10-GZZK-10309-6')
if (! dir.exists("./04_Enrichment")){
  dir.create("./04_Enrichment")
}
setwd("./04_Enrichment")


pacman::p_load(clusterProfiler, ggplot2,org.Hs.eg.db, tidyverse,GOplot,enrichplot,
               lance)


#  Enrichment Analysis  -------------------------------------------------------------------
gene.inter <- read.csv('../02_Venn/03_venn_intersection.csv', col.names = 'Gene')

gene_transform <- bitr(gene.inter$Gene,
                       fromType = "SYMBOL",
                       toType = c("ENTREZID",'ENSEMBL'),
                       OrgDb = "org.Hs.eg.db")


# GO Enrichment------------------------------------------------------------------------
## CC represents Cellular Component, MF represents Molecular Function, BP represents Biological Process, ALL represents enrichment in all three processes simultaneously. Choose what you need, usually do BP, MF, CC these 3 groups and then merge into one data frame for easy extraction of partial pathways for plotting.
ego <- enrichGO(gene = gene_transform$ENTREZID,
                OrgDb = org.Hs.eg.db,
                keyType = "ENTREZID",
                ont = "ALL",
                pAdjustMethod = "fdr",
                pvalueCutoff = 0.05,
                qvalueCutoff = 0.05,
                readable = TRUE)


go_result <- data.frame(ego)

table(go_result$ONTOLOGY)
# BP  CC  MF 
# 17  1  0 

write.csv(go_result,file = "01.GO.csv",row.names = T)


p<- cnetplot(ego, 
             showCategory = 21,
             node_label = "all", # category | gene | all | none
             circular =T,color.params=list(edge=T))
p
ggsave("02.GO_cnet.png",p,w=12,h=8,bg='white')
ggsave("02.GO_cnet.pdf",p,w=12,h=8)

## bp
BP_ego <- ego %>% filter(ONTOLOGY=="BP")
p1<- cnetplot(BP_ego, 
              showCategory = 5,
              node_label = "all", # category | gene | all | none
              circular =T,color.params=list(edge=T))
p1
ggsave("03.GO_BP_cnet.png",p1,w=12,h=8,bg='white')
ggsave("03.GO_BP_cnet.pdf",p1,w=12,h=8)


## cc
CC_ego <- ego %>% filter(ONTOLOGY=="CC")
p2<- cnetplot(CC_ego, 
              showCategory = 5,
              node_label = "all", # category | gene | all | none
              circular =T,color.params=list(edge=T))
ggsave("04.GO_CC_cnet.png",p2,w=12,h=8,bg='white')
ggsave("04.GO_CC_cnet.pdf",p2,w=12,h=8)

## mf
MF_ego <- ego %>% filter(ONTOLOGY=="MF")
p3<- cnetplot(MF_ego, 
              showCategory = 5,
              node_label = "all", # category | gene | all | none
              circular =T,color.params=list(edge=T))
ggsave("05.GO_MF_cnet.png",p3,w=12,h=8,bg='white')
ggsave("05.GO_MF_cnet.pdf",p3,w=12,h=8)


# KEGG Enrichment Analysis  ----------------------------------------------------------------
KEGG_database <- 'hsa'
kk <- enrichKEGG(gene = gene_transform$ENTREZID,
                 organism =KEGG_database,
                 keyType = "kegg",
                 pAdjustMethod = 'fdr',
                 pvalueCutoff = 0.05,
                 qvalueCutoff = 0.05)
enrichKK <- DOSE::setReadable(kk, OrgDb='org.Hs.eg.db',keyType='ENTREZID')
KEGG_results <- data.frame(enrichKK)
nrow(KEGG_results)
### 20 pathways
write.csv(KEGG_results,'06.KEGG.csv',row.names = T)


hh <- as.data.frame(kk)
rownames(hh) <- 1:nrow(hh)
hh$order <- factor(rev(as.integer(rownames(hh))),labels = rev(hh$Description))
p4 <-  ggplot(hh,aes(y=order,x=Count))+
  geom_point(aes(size = Count,color=-1*p.adjust))+# Modify point size
  scale_color_gradient(low="#51c4d3",high = "#ee4863")+
  labs(color = expression(p.adjust,size="Count"),
       x = "Gene Number",y = "Pathways",title = "KEGG Pathway Enrichment")+
  theme_bw
