# Supplementary material for: Identification and validation of prognostic genes related to centrosome amplification in multiple myeloma
Source: PeerJ. 2026 Jun 4;14:e21283. doi: 10.7717/peerj.21283 (PMC13242746; doi:10.7717/peerj.21283)
Supplement: Supplemental Information 3 [file peerj-14-21283-s003.zip › r-04_PPI.r]

rm(list = ls())

setwd('/data/nas1/yiran/project/10-GZZK-10309-6')
if (! dir.exists("./05_PPI")){
  dir.create("./05_PPI")
}
setwd("./05_PPI")

dat <- read.csv("../02_Venn/03_venn_intersection.csv", row.names = 1, check.names = F)
gene_list <- data.frame(Gene = dat$symbol)
write.csv(gene_list, file = 'Gene.csv',row.names = F)
