# Supplementary material for: Identification and validation of prognostic genes related to centrosome amplification in multiple myeloma
Source: PeerJ. 2026 Jun 4;14:e21283. doi: 10.7717/peerj.21283 (PMC13242746; doi:10.7717/peerj.21283)
Supplement: Supplemental Information 3 [file peerj-14-21283-s003.zip › r-05_Cox.r]

rm(list = ls())

setwd('/data/nas1/yiran/project/10-GZZK-10309-6')

numdir <- "05_Cox"

if(!dir.exists(numdir)){
  dir.create(numdir)
}
setwd(numdir)

library(survival)
library(survminer)
library(tidyr)
library(dplyr)
library(forestplot)


# 01 Load Dataset ---------------------------------------------------------------
## Expression matrix
# dat <- read.delim2('../00_rawdata/05.dat.tpm.xls',
#                    check.names = F,row.names = 1) %>% lc.tableToNum()
dat <- read.csv('../00_RawData/01.expr_GSE136337.csv', row.names = 1)
# dat <- log2(dat+1)
# colnames(dat) <- gsub(".","-",colnames(dat),fixed = T)

## Survival information
survival <- read.csv('../00_RawData/02.survival_GSE136337.csv')
colnames(survival) <- c('sample','OS','OS.time')
dat <- dat[,which(colnames(dat)%in%survival$sample)]

##
gene <- read.csv("../02_Venn/03_venn_intersection.csv" )
colnames(gene) <- c('x','Gene')
gene <- dplyr::select(gene, -1)

colnames(gene)

train_dat <- dat
train_dat <- t(train_dat)

## Merge survival data
train_dat <- t(dat[gene$Gene, colnames(dat) %in% survival$sample]) %>% data.frame()
colnames(train_dat) <- gsub('\\.','_',colnames(train_dat))
train_dat <- subset(train_dat, select = -grep("NA_", names(train_dat)))
train_dat$sample <- rownames(train_dat)
train_dat <- merge(survival,train_dat,by='sample')
rownames(train_dat) <-train_dat$sample
train_dat <- train_dat[,c(-1)]
colnames(train_dat)


# 02. Univariate Cox Regression -----------------------------------------------------------------
colnames_sum <- colnames(train_dat)
colnames_sum <- gsub("-","_",colnames_sum)
colnames_sum <- gsub(" ","_",colnames_sum)
colnames(train_dat) <- colnames_sum
covariates <- colnames_sum[-which(colnames_sum %in% c("OS", "OS.time"))]

# Surv() function creates a survival object. Effect of survival time on survival. Build survival analysis formula for each variable.
univ_formulas <- sapply(covariates,
                        function(x) as.formula(paste("Surv(OS.time, OS)~", x)))  # as.formula() converts string to formula. Build formula object.
# coxph function is used to calculate Cox model. Loop to perform Cox regression for each feature.
univ_models <- lapply(univ_formulas,
                      function(x) {coxph(x, data = train_dat)})


## 02.1 COX Modeling and PH Assumption Test ------------------------------------------------
univ_cox_zph <- lapply(univ_models,
                       function(x) {
                         y <- cox.zph(x)
                         # Get p-value
                         p<-y$table[-nrow(y$table),][3]
                         chisq <- y$table[-nrow(y$table),][1]
                         df <- y$table[-nrow(y$table),][2]
                         res<-c(chisq,df,p)
                         names(res)<-c("chisq","df","p")
                         return(res)
                       })
univ_cox_zph <- t(as.data.frame(univ_cox_zph, check.names = FALSE))
univ_cox_zph <- as.data.frame(univ_cox_zph)
univ_cox_zph <- rownames(univ_cox_zph)[univ_cox_zph$p>0.05]


univ_results <- lapply(univ_models,
                       function(x){ 
                         x <- summary(x)
                         # Get p-value
                         p.value<-signif(x$wald["pvalue"], digits=3)
                         # Get HR
                         HR <- signif(x$coef[2], digits=3);
                         # Get 95% confidence interval
                         HR.confint.lower <- signif(x$conf.int[,"lower .95"],3)
                         HR.confint.upper <- signif(x$conf.int[,"upper .95"],3)
                         HR <- paste0(HR, " (", 
                                      HR.confint.lower, "-", 
                                      HR.confint.upper, ")")
                         res<-c(p.value,HR)
                         names(res)<-c("p.value","HR (95% CI for HR)")
                         return(res)
                       })

## coef is the regression coefficient b in the formula (sometimes called beta value). exp(coef) is the hazard ratio (HR) in the Cox model.
## z represents the wald statistic, which is coef divided by its standard error se(coef). lower .95 and upper .95 are the 95% confidence intervals for exp(coef). The narrower the confidence interval, the higher the reliability, the more precise your experiment, and the closer to the truth.
res_mod <- t(as.data.frame(univ_results, check.names = FALSE))
res_mod <- as.data.frame(res_mod)
res_mod <- res_mod[rownames(res_mod)%in%univ_cox_zph, ]
res_results_0.01 <- res_mod[which(as.numeric(res_mod$p.value) < 0.05),]
res_results_0.01 <- na.omit(res_results_0.01)
dim(res_results_0.01)
### 6 passed univariate analysis

write.csv(res_results_0.01, file = "01.univariate_cox_result_0.05.csv")

cox_data <- as.formula(paste0('Surv(OS.time, OS)~', paste(rownames(res_results_0.01), sep = '', collapse = '+')))
cox_more <- coxph(cox_data, data = train_dat)
cox_zph <- cox.zph(cox_more)

pdf("01.PH_test.pdf", width = 16,height = 12,onefile = F,family='Times')
ggcoxzph(cox_zph)
dev.off()
png("01.PH_test.png", width = 16,height = 12,family='Times',units='in',res=600)
ggcoxzph(cox_zph)
dev.off()

##  Select 0.05 results for subsequent analysis
library(tidyr)
res_results_0.05_2 <- separate(res_results_0.01, "HR (95% CI for HR)",
                               into = c("HR", "HR.95L"),
                               sep = " ")
res_results_0.05_2 <- separate(res_results_0.05_2, "HR.95L",
                               into = c("HR.95L", "HR.95H"),
                               sep = "\\-")
res_results_0.05_2$HR.95L <- gsub("\\(", "", res_results_0.05_2$HR.95L)
res_results_0.05_2$HR.95H <- gsub("\\)", "", res_results_0.05_2$HR.95H)

res_results_0.05_2[,1:ncol(res_results_0.05_2)] <- as.numeric(unlist(res_results_0.05_2[,1:ncol(res_results_0.05_2)]))

##  Select top 15 genes by HR for plotting
# res_results_0.05_2 <- res_results_0.05_2[order(res_results_0.05_2$p.value),]
# res_results_0.05_2 <- res_results_0.05_2[1:15,]
hz <- paste(round(res_results_0.05_2$HR,3),
            "(",round(res_results_0.05_2$HR.95L,3),
            "-",round(res_results_0.05_2$HR.95H,3),")",sep = "")


tabletext <- cbind(c(NA,"Gene",rownames(res_results_0.05_2)),
                   c(NA,"P value",ifelse(res_results_0.05_2$p.value<0.001,
                                         "< 0.001",
                                         round(res_results_0.05_2$p.value,3))),
                   c(NA,"Hazard Ratio(95% CI)",hz))
nrow(tabletext) + 1

library(forestplot)

pdf(file = "02.univariate_cox_forest.pdf", height = 8, width = 10, onefile = F)
forestplot(labeltext=tabletext, 
           graph.pos=4,  # Position of the P-value boxplot
           is.summary = c(TRUE, TRUE,rep(FALSE, 57)),
           col=fpColors(box="#ed2f6a", lines="#2177b8", zero = "gray"),
           title = "Cox ProportionalHazards Model",
           mean=c(NA,NA,res_results_0.05_2$HR),
           lower=c(NA,NA,res_results_0.05_2$HR.95L), # Lower limit of 95% CI
           upper=c(NA,NA,res_results_0.05_2$HR.95H), # Upper limit of 95% CI
           boxsize=0.15,lwd.ci=2,   # Box size, line width
           ci.vertices.height = 0.08,ci.vertices=TRUE, # Line width, height, type for confidence interval
           zero=1,lwd.zero=2,    # Zero line width, position of reference line
           colgap=unit(5,"mm"),    # Column gap
           xticks = c(0,0.5,1.0,1.5,2.0,2.5,3.0),
           # xticks = c(0, 1,2,5,10,20,30), # X-axis ticks
           lwd.xaxis=2,            # X-axis line width
           lineheight = unit(0.8,"cm"), # Fixed row height
           graphwidth = unit(.5,"npc"), # Width ratio of the graph in the table
           cex=0.9, fn.ci_norm = fpDrawCircleCI, # Error bar display method
           hrzl_lines = list("3" = gpar(col = "black", lty = 1, lwd = 2)),
           # hrzl_lines=list("2" = gpar(lwd=2, col="black"),
           #                 "3" = gpar(lwd=2, col="black"), # Add black line at top of third row, number in quotes marks row position
           #                 "59" = gpar(lwd=2, col="black")),# Add black line at bottom of last row, "16" number is nrow(tabletext)+1
           # mar=unit(rep(0.01, times = 4), "cm"),# Graph margin
           # cex parameter in fpTxtGp function sets the size of each component
           txt_gp=fpTxtGp(label=gpar(cex=1),
                          ticks=gpar(cex=0.8, fontface = "bold"),
                          xlab=gpar(cex = 1, fontface = "bold"),
                          title=gpar(cex = 1, fontface = "bold")),
           xlab="Hazard Ratio",
           grid = T) # Grid lines perpendicular to x-axis, corresponding to each tick
dev.off()

png(filename = "02.univariate_cox_forest.png", height = 8, width = 10, units = "in", res = 600)
forestplot(labeltext=tabletext, 
           graph.pos=4,  # Position of the P-value boxplot
           is.summary = c(TRUE, TRUE,rep(FALSE, 57)),
           col=fpColors(box="#ed2f6a", lines="#2177b8", zero = "gray"),
           title = "Cox ProportionalHazards Model",
           mean=c(NA,NA,res_results_0.05_2$HR),
           lower=c(NA,NA,res_results_0.05_2$HR.95L), # Lower limit of 95% CI
           upper=c(NA,NA,res_results_0.05_2$HR.95H), # Upper limit of 95% CI
           boxsize=0.15,lwd.ci=2,   # Box size, line width
           ci.vertices.height = 0.08,ci.vertices=TRUE, # Line width, height, type for confidence interval
           zero=1,lwd.zero=2,    # Zero line width, position of reference line
           colgap=unit(5,"mm"),    # Column gap
           xticks = c(0,0.5,1.0,1.5,2.0,2.5,3.0), # X-axis ticks
           lwd.xaxis=2,            # X-axis line width
           lineheight = unit(0.8,"cm"), # Fixed row height
           graphwidth = unit(.5,"npc"), # Width ratio of the graph in the table
           cex=0.9, fn.ci_norm = fpDrawCircleCI, # Error bar display method
           hrzl_lines = list("3" = gpar(col = "black", lty = 1, lwd = 2)),
           # hrzl_lines=list("2" = gpar(lwd=2, col="black"),
           #                 "3" = gpar(lwd=2, col="black"), # Add black line at top of third row, number in quotes marks row position
           #                 "59" = gpar(lwd=2, col="black")),# Add black line at bottom of last row, "16" number is nrow(tabletext)+1
           # mar=unit(rep(0.01, times = 4), "cm"),# Graph margin
           # cex parameter in fpTxtGp function sets the size of each component
           txt_gp=fpTxtGp(label=gpar(cex=1),
                          ticks = gpar(cex=0.8, fontface = "bold"),
                          xlab = gpar(cex = 1, fontface = "bold"),
                          title = gpar(cex = 1.5, fontface = "bold")),
           xlab="Hazard Ratio",
           grid = T) # Grid lines perpendicular to x-axis, corresponding to each tick

dev.off()
