# Supplementary material for: Identification and validation of prognostic genes related to centrosome amplification in multiple myeloma
Source: PeerJ. 2026 Jun 4;14:e21283. doi: 10.7717/peerj.21283 (PMC13242746; doi:10.7717/peerj.21283)
Supplement: Supplemental Information 3 [file peerj-14-21283-s003.zip › r-06.RiskModel.R]

rm(list = ls())

setwd('/data/nas1/yiran/project/10-GZZK-10309-6')

numdir <- "06_RiskModel"

if(!dir.exists(numdir)){
  dir.create(numdir)
}
setwd(numdir)
library(lance)
library(readr)
library(tidyverse)
library(survival)
library(survminer)
library(survivalROC)
library(ComplexHeatmap)
library(forestplot)

## 01. Obtain dataset ---------------------------------------------------------------
dat <- read.csv('../00_RawData/01.expr_GSE136337.csv', row.names = 1)
# dat <- log2(dat+1)
# colnames(dat) <- gsub("[.]","-",colnames(dat))

survival <- read.csv('../00_RawData/02.survival_GSE136337.csv')
colnames(survival) <- c('sample','OS','OS.time')

gene <- read.csv("../05_Cox/01.univariate_cox_result_0.05.csv",
                 header = T, row.names = 1, check.names = F)
gene$id <- rownames(gene)
## Merge survival data
survival_dat <- t(dat[rownames(gene),colnames(dat) %in% survival$sample])
train_dat <- survival_dat %>% data.frame()
train_dat$sample<-rownames(train_dat)
train_dat <- merge(survival,train_dat,by='sample')
rownames(train_dat) <- train_dat$sample
train_dat <- train_dat[,c(-1)]
colnames(train_dat)
train_dat$OS.time <- gsub('^0','1',train_dat$OS.time)
train_dat$OS.time <- as.numeric(train_dat$OS.time)
#lasso
library(glmnet)
train_data <- train_dat
x_all <- subset(train_data, select = -c(OS, OS.time))
y_all <- subset(train_data, select = c(OS, OS.time))

## Fit model
fit <- glmnet(as.matrix(x_all), Surv(y_all$OS.time,y_all$OS),
              family = "cox")

## 03. Test random seeds
# for (i in c(1:1000)) {
#   set.seed(i)
#   cvfit = cv.glmnet(as.matrix(x_all),
#                     Surv(y_all$OS.time,y_all$OS),nfold=10,
#                     family = "cox")
#   coef.min = coef(cvfit, s = "lambda.min")
#   active.min = which(coef.min@i != 0)
#   lasso_geneids <- coef.min@Dimnames[[1]][coef.min@i+1]
#   if ((length(lasso_geneids) < 9 )&& length(lasso_geneids) > 2) {
#     print(i)
#     print(lasso_geneids)
#
#   }
# }

# [1] 36
# [1] "RUVBL1" "ARL2"   "KLHL12" "ECT2"   "SAC3D1" "CCND1"
# [1] 37
# [1] "RUVBL1" "ECT2"   "SAC3D1" "CCND1"
# [1] 38
# [1] "RUVBL1" "KLHL12" "ECT2"   "SAC3D1" "CCND1"

### 03-1 Cross-validation based on seed
set.seed(36)
# "RUVBL1" "ARL2"   "KLHL12" "ECT2"   "SAC3D1" "CCND1"

cvfit = cv.glmnet(as.matrix(x_all),
                  Surv(y_all$OS.time,y_all$OS),nfold=10,
                  family = "cox")
coef.min = coef(cvfit, s = "lambda.min")  ## Choose either lambda.min or lambda.1se
cvfit$lambda.min
### [1] 0.01754289

### Identify genes whose regression coefficients are not penalized to 0
active.min = which(coef.min@i != 0)

coef.min
saveRDS(coef.min, "coef.min.rds")
# Extract gene names
lasso_geneids <- coef.min@Dimnames[[1]][coef.min@i+1]
lasso_geneids
write.csv(lasso_geneids,
          file = "02.lasso_geneids.csv",
          quote = F,
          row.names = T)
# "INMT"   "ENO3"   "CYP4F3" "CEL"    "MTMR7"


### 03-2 Plot Model
x <- coef(fit)
tmp <- as.data.frame(as.matrix(x))
tmp$coef <- row.names(tmp)
tmp <- reshape::melt(tmp, id = "coef")
tmp$variable <- as.numeric(gsub("s", "", tmp$variable))
tmp$coef <- gsub('_','-',tmp$coef)
tmp$lambda <- fit$lambda[tmp$variable+1]
# extract the lambda values
tmp$norm <- apply(abs(x[-1,]), 2, sum)[tmp$variable+1]
# compute L1 norm

# Beautify the plot
head(tmp)
# pdf("01.lasso_model.pdf",height = 5, width = 7,family='Times')
ggplot(tmp,aes(log(lambda),value,color = coef)) +
  geom_vline(xintercept = log(cvfit$lambda.min),
             size=0.8,color='grey60',
             alpha=0.8,linetype = 2)+
  geom_line(size=1) +
  xlab("Log(Lambda)") +
  ylab('Coefficients')+
  theme_bw(base_rect_size = 2)+
  # scale_color_manual(values= c('#ff9898','#dedb8e','#99e0ab','#D94F04','#007172',
  #                              '#025259','#c49d93','#aec6e8','#F2C6C2','#86A69D',
  #                              ))+
  scale_x_continuous(expand = c(0.01,0.01))+
  scale_y_continuous(expand = c(0.01,0.01))+
  theme(panel.grid = element_blank(),
        axis.title = element_text(size=15,color='black'),
        axis.text = element_text(size=12,color='black'),
        legend.title = element_blank(),
        legend.text = element_text(size=10,color='black'),
        legend.position = 'right')+
  annotate('text',x = -3.05,y=0.1,
           label=paste0('Lambda_min = ',log(cvfit$lambda.min)),
           color='black')+
  guides(col=guide_legend(ncol = 1))

ggsave("01.lasso_model.pdf",height = 6, width = 8,family='Times')
ggsave("01.lasso_model.png", height = 6, width = 8, units = 'in',dpi = 600)

### 03-3 Cross-validation plot

xx <- data.frame(lambda=cvfit[["lambda"]],
                 cvm=cvfit[["cvm"]],
                 cvsd=cvfit[["cvsd"]],
                 cvup=cvfit[["cvup"]],
                 cvlo=cvfit[["cvlo"]],
                 nozezo=cvfit[["nzero"]])
xx$ll<- log(xx$lambda)
xx$NZERO<- paste0(xx$nozezo,' vars')


ggplot(xx,aes(ll,cvm,color=NZERO))+
  geom_errorbar(aes(x=ll,ymin=cvlo,ymax=cvup),
                width=0.05,size=1)+
  geom_vline(xintercept = xx$ll[which.min(xx$cvm)],
             size=0.8,color='grey60',alpha=0.8,
             linetype=2)+
  geom_point(size=2)+
  xlab("Log(Lambda)") +
  ylab('Partial Likelihood Deviance')+
  theme_bw(base_rect_size = 1.5)+
  # scale_color_manual(values= c('#99e0ab','#ff9898','#D94F04','#c49d93','#aec6e8'))+### Change according to the number of genes
  scale_x_continuous(expand = c(0.02,0.02))+
  scale_y_continuous(expand = c(0.02,0.02))+
  theme(panel.grid = element_blank(),
        axis.title = element_text(size=15,
                                  color='black'),
        axis.text = element_text(size=12,
                                 color='black'),
        legend.title = element_blank(),
        legend.text = element_text(size=12,
                                   color='black'),
        legend.position = 'none'
  )+
  annotate('text',x= -3.2,y=8.5,
           label=paste0('Lambda_min = ',log(cvfit$lambda.min)),
           color='black')+
  guides(col=guide_legend(ncol = 6))

ggsave("02.lasso_verify.pdf",height = 5, width = 6,family='Times')
ggsave("02.lasso_verify.png", height = 6, width = 7, units = 'in',dpi = 600)

## Save the filtered genes
write.csv(lasso_geneids, "03.lasso_genes.csv")
saveRDS(lasso_geneids, file="lasso_geneids.rds")
saveRDS(coef.min, file="coef.min.rds")

## 02. Build multCox model ------------------------------------------------------------
### 02-1 PH test
cox_data <- as.formula(paste0('Surv(OS.time, OS)~', paste(lasso_geneids, sep = '', collapse = '+')))
cox_more <- coxph(cox_data, data = train_dat)
cox_zph <- cox.zph(cox_more)
pdf("01.PH_test.pdf", width = 14,height = 12,onefile = F,family='Times')
ggcoxzph(cox_zph)
dev.off()
png("01.PH_test.png", width = 14,height = 12,family='Times',units='in',res=600)
ggcoxzph(cox_zph)
dev.off()


cox_data <- as.formula(paste0('Surv(OS.time, OS)~', paste(lasso_geneids, sep = '', collapse = '+')))
cox_more <- coxph(cox_data, data = train_dat)
cox_zph <- cox.zph(cox_more)
# pdf("01.PH_test.pdf", width = 8,height = 8,onefile = F,family='Times')
# ggcoxzph(cox_zph)
# dev.off()
# png("01.PH_test.png", width = 14,height = 12,family='Times',units='in',res=600)
# ggcoxzph(cox_zph)
# dev.off()

# Remove the summary row
cox_table <- cox_zph$table[-nrow(cox_zph$table),]
cox_formula <- as.formula(paste("Surv(OS.time, OS)~",
                                paste(rownames(cox_table)[cox_table[,3] > 0.05],   # Remove those that do not meet the assumption, all meet here
                                      collapse = "+")))
### Build mulCox model
cox_more_1 <- coxph(cox_formula, data = train_dat)
saveRDS(cox_more_1, "cox_more_1.rds")

### Summary
cox_more_2 <- summary(cox_more)
res.mul  <-  cbind(cox_more_2$conf.int[,-2], cox_more_2$coefficients[,c(1,5)]) %>% as.data.frame()
rownames(res.mul)

### Organize multivariate results
colnames(res.mul) <- c("hr","low","up","coef","pv")
multi_res <- data.frame(p.value=res.mul$pv,
                        HR=res.mul$hr,
                        HR.95L=res.mul$low,
                        HR.95H=res.mul$up,
                        coef=res.mul$coef)
rownames(multi_res) <- rownames(res.mul)
write.csv(multi_res,
          file = "02.multivariate_cox_prog_result.csv",
          quote = F,
          row.names = T)

### Prepare data for plotting
hz <- paste(round(multi_res$HR,3),
            "(",
            round(multi_res$HR.95L,3),
            "-"
            ,round(multi_res$HR.95H,3),
            ")",
            sep = "")
hz

tabletext <- cbind(c(NA,rownames(multi_res)),
                   c("P value",ifelse(multi_res$p.value<0.05,
                                      "< 0.05",
                                      round(multi_res$p.value,4))),
                   c("Hazard Ratio(95% CI)",hz))
nrow(tabletext) + 1

pdf(file = '03.mulcoxforest.pdf',height = 6, width = 10, onefile = F,family='Times')
forestplot(labeltext=tabletext,
           graph.pos=4,  # Position of the P-value box plot
           is.summary = c(FALSE, FALSE, FALSE, FALSE, FALSE),
           col=fpColors(box="#ed2f6a", lines="#2177b8", zero = "gray"),
           mean=c(NA,multi_res$HR),
           lower=c(NA,multi_res$HR.95L), # Lower bound of 95% confidence interval
           upper=c(NA,multi_res$HR.95H), # Upper bound of 95% confidence interval
           boxsize=0.15,lwd.ci=2,   # Size of the box, width of the line
           ci.vertices.height = 0.08,ci.vertices=TRUE, # Width, height, and type of confidence interval line
           zero=1,lwd.zero=2,    # Width of the zero line, position of the reference line
           colgap=unit(5,"mm"),    # Column gap
           xticks = c(0,1,2,3), # X-axis ticks
           clip = c(0, 12),
           lwd.xaxis=2,            # Width of X-axis line
           lineheight = unit(1.2,"cm"), # Fixed row height
           graphwidth = unit(.6,"npc"), # Proportion of graph width within the table
           cex=1.2, fn.ci_norm = fpDrawCircleCI, # Display style of error bars
           hrzl_lines = list("2" = gpar(col = "black", lty = 1, lwd = 2)),
           # hrzl_lines=list("2" = gpar(lwd=2, col="black"),
           #                 "3" = gpar(lwd=2, col="black"), # Add black line at the top of the third row, number in quotes marks row position
           #                 "59" = gpar(lwd=2, col="black")),# Add black line at the bottom of the last row, "16" is nrow(tabletext)+1
           # mar=unit(rep(0.01, times = 4), "cm"),# Plot margins
           # cex parameters in fpTxtGp set the size of various components
           txt_gp=fpTxtGp(label=gpar(cex=1),
                          ticks=gpar(cex=0.8, fontface = "bold"),
                          xlab=gpar(cex = 1, fontface = "bold"),
                          title=gpar(cex = 1.25, fontface = "bold")),
           xlab="Hazard Ratio",
           grid = T,
           title = "Multivariate Cox") # Vertical grid lines corresponding to each tick
dev.off()

png(file = '03.mulcoxforest.png',height = 6, width = 10, units = 'in',res = 600,family='Times')
forestplot(labeltext=tabletext,
           graph.pos=4,  # Position of the P-value box plot
           is.summary = c(FALSE, FALSE, FALSE, FALSE, FALSE),
           col=fpColors(box="#ed2f6a", lines="#2177b8", zero = "gray"),
           mean=c(NA,multi_res$HR),
