# Supplementary material for: Identification and validation of prognostic genes related to centrosome amplification in multiple myeloma
Source: PeerJ. 2026 Jun 4;14:e21283. doi: 10.7717/peerj.21283 (PMC13242746; doi:10.7717/peerj.21283)
Supplement: Supplemental Information 3 [file peerj-14-21283-s003.zip › r-07.Verify.R]

rm(list = ls())

setwd('/data/nas1/yiran/project/10-GZZK-10309-6')

numdir <- "07_Verify"

if(!dir.exists(numdir)){
  dir.create(numdir)
}
setwd(numdir)
library(lance)
library(readr)
library(tidyverse)
library(survival)
library(survminer)
library(ggplot2)
library(ggthemes)
library(Ipaper)
library(survivalROC)
library(ComplexHeatmap)

# 01. Data loading and processing
survival <- read.csv(file = '../00_RawData/02.survival_GSE24080.csv',header=TRUE, row.names=1)
survival$sample <- rownames(survival)
data <- read.csv("../00_RawData/01.expr_GSE24080.csv",header=TRUE, row.names=1, check.names=FALSE)
data <- data[,rownames(survival)]
survival_dat <- as.data.frame(t(data))
survival_dat <- survival_dat[rownames(survival_dat)%in% rownames(survival),]

### Multivariate Cox results
# mul_cox_result <- read.csv("../05_RiskModel_3/03.multivariate_cox_prog_result.csv",row.names = 1)
# gene <- rownames(mul_cox_result)

gene <- read.csv("../06_RiskModel/03.lasso_genes.csv",row.names = 1)
gene <- gene$x
### Merge survival data
train_dat <- survival_dat[,gene] %>%
  as.data.frame()

train_dat$sample <- rownames(train_dat)
train_dat <- merge(survival,train_dat,by='sample')
### Convert row names
rownames(train_dat) <- train_dat$sample
### Clean data
train_data <- train_dat[,-1] %>% na.omit()
# 
# colnames(train_data) <- c("OS","OS.time","INMT","ENO3","CYP4F3","CEL","MTMR7")


# 02. Construction and verification of the risk model - Cutoff value -----------------------------------------------
train_data <- train_data[,-c(1:2)]
risk_out <- train_data
risk_out$risk_out <- NA
risk_out$riskScore_out <- NA

# cox_more <- as.data.frame(readRDS("../05_RiskModel/coef.min.rds"))
# colnames(cox_more) <- 'Coef'
mul_cox_result <- readRDS("../06_RiskModel/mul_cox_result.rds")

#risk_out$riskScore_out <- predict(cox_more,type="lp",newdata = train_data)
# Calculate risk score
cnt<-1
while (cnt < nrow(risk_out)+1) {
  risk_out$riskScore_out[cnt] <- sum(mul_cox_result$coef *subset(train_data,select=rownames(mul_cox_result))[cnt,])
  cnt = cnt + 1
}
class(risk_out$riskScore_out)

## Merge survival data
risk_out$sample <- rownames(risk_out)
risk_out2 <- merge(survival,risk_out,by='sample')
rownames(risk_out2) <- risk_out2$sample

i =length(gene)+5
risk_out2 <- risk_out2[,c(2,3,i)] ##4
table(colnames(risk_out2))
colnames(risk_out2) <- c("OS","OS.time",'riskScore_out')

# ##  Optimal cutoff value
# res.cut <- surv_cutpoint(risk_out2,
#                          time = 'OS.time',
#                          event = 'OS',
#                          variables = 'riskScore_out')
# res.cut
# cutpoint <- res.cut$cutpoint[1]
# ##  Cutoff value calculation
# risk_out2$risk_out <- ifelse(risk_out2$riskScore > cutpoint$cutpoint,'High Risk','Low Risk')

###   Median
risk_out2$risk_out <- ifelse(risk_out2$riskScore_out > median(risk_out2$riskScore_out),'High Risk','Low Risk')
cutpoint <- median(risk_out2$riskScore_out)
write.csv(risk_out2,file = "01.Verify_risk.csv")
table(risk_out2$risk_out)
## High Risk  Low Risk
## 279       280


# 03. K-M curve plotting ---------------------------------------------------------------
kmfit <- survfit(Surv(OS.time, OS) ~ risk_out, data = risk_out2) 
pvalue <- surv_pvalue(kmfit) 
surv_pvalue(kmfit, method = 'GB')
print(kmfit)

pdf('02.Verif_KM.pdf',w=7,h=7,onefile=F,family='Times')
s_surv <- ggsurvplot(kmfit,
                     # pval = F,
                     # pval.method = "GB",
                     pval = pvalue$pval.txt,
                     conf.int = F,
                     legend.labs=c("High","Low" ),
                     legend.title="Risk",
                     title="GSE24080 K-M",
                     risk.table = TRUE,
                     risk.table.col = "strata",
                     # linetype = "strata",
                     # surv.median.line = "hv",
                     ggtheme = theme_bw(),
                     palette=c("#dc143c","#6495ed"))
s_surv$table <- s_surv$table +
  labs(x = "Time (days)") +
  theme(panel.grid = element_blank(),
        legend.position = "none",
        axis.title.y = element_text(size = 18, face = "bold", family = "Times"),
        axis.title.x = element_text(size = 18, face = "bold", family = "Times"),
        axis.text = element_text(size = 16, face = "bold", color = 'black',family = "Times"),
        plot.title = element_text(size = 20, face = "bold", family = "Times"),
        text = element_text(size = 18, face = "bold", family = "Times"))
s_surv$plot <- s_surv$plot +
  labs(x = "Time (days)") +
  labs(y = "GSE24080 survival probability") +
  theme(panel.grid = element_blank(),
        legend.title = element_blank(),
        legend.justification = c(1,1),
        legend.position = c(1,1),
        legend.margin =  ggplot2::margin(c(-5,4,4,3)),
        legend.background = element_rect(fill = "white", color = "black", linewidth = 0.2),
        axis.title.y = element_text(size = 16, face = "bold", family = "Times"),
        axis.title.x = element_text(size = 16, face = "bold", family = "Times"),
        axis.text = element_text(size = 14, face = "bold", color = 'black', family = "Times"),
        plot.title = element_text(size = 18, face = "bold", hjust = 0.5, family = "Times"),
        legend.text = element_text(size = 16, face = "bold", family = "Times"),
        text = element_text(size = 20, face = "bold", family = "Times"))
s_surv[["plot"]][["layers"]][[4]][["aes_params"]][["label"]] <- surv_pvalue(kmfit, method =  "GB")[,4]
print(s_surv)
dev.off()


png('02.Verif_KM.png',w=7,h=7,family='Times',units='in',res=600)
s_surv <- ggsurvplot(kmfit,
                     # pval = F,
                     # pval.method = "GB",
                     pval = pvalue$pval.txt,
                     conf.int = F,
                     legend.labs=c("High","Low" ),
                     legend.title="Risk",
                     title="GSE24080 K-M",
                     risk.table = TRUE,
                     risk.table.col = "strata",
                     # linetype = "strata",
                     # surv.median.line = "hv",
                     ggtheme = theme_bw(),
                     palette=c("#dc143c","#6495ed"))
s_surv$table <- s_surv$table +
  labs(x = "Time (days)") +
  theme(panel.grid = element_blank(),
        legend.position = "none",
        axis.title.y = element_text(size = 18, face = "bold", family = "Times"),
        axis.title.x = element_text(size = 18, face = "bold", family = "Times"),
        axis.text = element_text(size = 16, face = "bold", color = 'black',family = "Times"),
        plot.title = element_text(size = 20, face = "bold", family = "Times"),
        text = element_text(size = 18, face = "bold", family = "Times"))
s_surv$plot <- s_surv$plot +
  labs(x = "Time (days)") +
  labs(y = "GSE24080 survival probability") +
  theme(panel.grid = element_blank(),
        legend.title = element_blank(),
        legend.justification = c(1,1),
        legend.position = c(1,1),
        legend.margin =  ggplot2::margin(c(-5,4,4,3)),
        legend.background = element_rect(fill = "white", color = "black", linewidth = 0.2),
        axis.title.y = element_text(size = 16, face = "bold", family = "Times"),
        axis.title.x = element_text(size = 16, face = "bold", family = "Times"),
        axis.text = element_text(size = 14, face = "bold", color = 'black', family = "Times"),
        plot.title = element_text(size = 18, face = "bold", hjust = 0.5, family = "Times"),
        legend.text = element_text(size = 16, face = "bold", family = "Times"),
        text = element_text(size = 20, face = "bold", family = "Times"))
s_surv[["plot"]][["layers"]][[4]][["aes_params"]][["label"]] <- surv_pvalue(kmfit, method =  "GB")[,4]
print(s_surv)
dev.off()


# 04. ROC ---------------------------------------------------------------------
ROC <- risk_out2

cutoff_1<- 365*1
cutoff_2<- 365*2
cutoff_3 <- 365*3
cutoff_5 <- 365*5
cutoff_7 <- 365*7

year_1= survivalROC(Stime=ROC$OS.time,
                    status=ROC$OS,
                    marker = ROC$riskScore_out,
                    predict.time = cutoff_1,
                    method = 'KM')

year_2= survivalROC(Stime=ROC$OS.time,
                    status=ROC$OS,
                    marker = ROC$riskScore_out,
                    predict.time = cutoff_2,
                    method = 'KM')

year_3= survivalROC(Stime=ROC$OS.time,
                    status=ROC$OS,
                    marker = ROC$riskScore_out,
                    predict.time = cutoff_3,
                    method = 'KM')

year_5= survivalROC(Stime=ROC$OS.time,
                    status=ROC$OS,
                    marker = ROC$riskScore_out,
                    predict.time = cutoff_5,
                    method = 'KM')

year_7= survivalROC(Stime=ROC$OS.time,
                    status=ROC$OS,
                    marker = ROC$riskScore_out,
                    predict.time = cutoff_7,
                    method = 'KM')


pdf('03.Verif_ROC.pdf',w=12,h=6)
par(pin = c(4,4), mar = c(7,6,8,2),family="serif", mfrow=c(1,3))      ##par(family="serif")  :all
# mtext("TCGA_LUAD, Method=KM\n Year = 3,5,7", side = 3,line = 1,
#       cex = 3)
# pin: Figure dimensions (width and height) in inches
# mai: Boundary sizes as a numeric vector, in the order "bottom, left, top, right", in inches
# mar: Boundary sizes as a numeric vector, in the order "bottom, left, top, right", in lines. Default (5,4,4,2) + 0.1
plot(year_3$FP, year_3$TP,
     type="l",col="#BC3C29FF",
     xlim=c(0,1), ylim=c(0,1),
     xlab="False positive rate",
     ylab="True positive rate",
     # main="TCGA_LUAD, Method=KM\n Year = 1,3,5",
     cex.axis=1.8,
     cex.lab=2.0,
     cex.main=2.0,
     font.axis = 2,
     font.lab = 2,
     font.main = 2,
     font.sub =2,
     lwd=3) 
abline(0,1,col="gray",lty=2)
legend(0.3,0.3,c(paste("AUC of 3 year =",round(year_3$AUC,2))),
       x.intersp=.2, y.intersp=0.8,
       lty= 1 ,lwd= 3,col=c("#BC3C29FF"),
       bty = "n",
       seg.len=.5,cex=1.5,
       text.font = 2)

plot(year_5$FP, year_5$TP,
     type="l",col="#0072B5FF",
     xlim=c(0,1), ylim=c(0,1),
     xlab="False positive rate",
     ylab="True positive rate",
     # main="TCGA_LUAD, Method=KM\n Year = 1,3,5",
     cex.axis=1.8,
     cex.lab=2.0,
     cex.main=3.0,
     font.axis = 2,
     font.lab = 2,
     font.main = 2,
     font.sub =2,
     lwd=3)
abline(0,1,col="gray",lty=2)
legend(0.3,0.3,c(paste("AUC of 5 year =",round(year_5$AUC,2))),
       x.intersp=.2, y.intersp=0.8,
       lty= 1 ,lwd= 3,col=c("#0072B5FF"),
       bty = "n",
       seg.len=.5,cex=1.5,
       text.font = 2)
mtext("GSE24080, Method=KM\n Year = 3,5,7", side = 3,line = 1,
      cex = 2.5)

plot(year_7$FP, year_7$TP,
     type="l",col="#E18727FF",
     xlim=c(0,1), ylim=c(0,1),
     xlab="False positive rate",
     ylab="True positive rate",
     # main="TCGA_LUAD, Method=KM\n Year = 1,3,5",
     cex.axis=1.8,
     cex.lab=2.0,
     cex.main=2.0,
     font.axis = 2,
     font.lab = 2,
     font.main = 2,
     font.sub =2,
     lwd=3)
abline(0,1,col="gray",lty=2)
legend(0.3,0.3,c(paste("AUC of 7 year =",sprintf("%.2f", year_7$AUC[1]))),
       x.intersp=.2, y.intersp=0.8,
       lty= 1 ,lwd= 3,col=c("#E18727FF"),
       bty = "n",
       seg.len=.5,cex=1.5,
       text.font = 2)  
dev.off()

png('03.Verif_ROC.png',w=12,h=6,units='in',res=600)
par(pin = c(4,4), mar = c(7,6,8,2),family="serif", mfrow=c(1,3))      ##par(family="serif")  :all
# mtext("TCGA_LUAD, Method=KM\n Year = 3,5,7", side = 3,line = 1,
#       cex = 3)
# pin: Figure dimensions (width and height) in inches
# mai: Boundary sizes as a numeric vector, in the order "bottom, left, top, right", in inches
# mar: Boundary sizes as a numeric vector, in the order "bottom, left
