# Supplementary material for: Identification and validation of prognostic genes related to centrosome amplification in multiple myeloma
Source: PeerJ. 2026 Jun 4;14:e21283. doi: 10.7717/peerj.21283 (PMC13242746; doi:10.7717/peerj.21283)
Supplement: Supplemental Information 3 [file peerj-14-21283-s003.zip › r-08.Nomogram.r]

rm(list = ls())
setwd('/data/nas1/yiran/project/10-GZZK-10309-6')
numdir <- "08_Nomogram"

if(!dir.exists(numdir)){
  dir.create(numdir)
}
setwd(numdir)
library(TCGAbiolinks)
library(readr)
library(lance)
library(tidyverse)
library(survival)
library(tidyr)
library(forestplot)
library(survminer)
library(regplot)
library(survivalROC)

# 1. Clinical Correlation Analysis ---------------------------------------------------------------
dat.tcga <- read.csv('../00_RawData/01.expr_GSE136337.csv', row.names = 1)

survival <- read.csv('../00_RawData/02.survival_GSE136337.csv')
colnames(survival) <- c('sample','OS','OS.time')

load("../00_RawData/train_phenotype_GSE136337.rda")
train_phenotype <- merge(train_phenotype, survival, by='sample')

### Output the original clinical features file
write.csv(train_phenotype, file = '01.GSE136337_phenotype.csv', row.names = F, quote = F)


## 01. Organize Feature Data -------------------------------------------------------------
### OS and OS.time
train_phenotype2 <- train_phenotype
train_phenotype2$OS <- as.numeric(train_phenotype2$OS)
train_phenotype2$OS.time <- as.numeric(train_phenotype2$OS.time)
colnames(train_phenotype2) <- c("id","Age",'Gender','ISS','RISS',"OS","OS.time")

# ###  BMI
# train_phenotype2$BMI <- ifelse(train_phenotype2$BMI > 30,'>30','<=30')
# table(train_phenotype2$BMI)
#
# ### PTI
# train_phenotype2$PTI <- as.numeric(train_phenotype2$PTI)
# table(train_phenotype2$PTI)
# # train_phenotype2$PTI <- gsub("","a",train_phenotype2$PTI)
# train_phenotype2$PTI <- ifelse(train_phenotype2$PTI > 50,'>50','<=50')
#
# ### Radiation_therapy
# table(train_phenotype2$Radiation_therapy)
# train_phenotype2$Radiation_therapy <- gsub("",'a',train_phenotype2$Radiation_therapy)
# train_phenotype2$Radiation_therapy <- gsub("aNaOa",'NO',train_phenotype2$Radiation_therapy)
# train_phenotype2$Radiation_therapy <- gsub("aYaEaSa",'YES',train_phenotype2$Radiation_therapy)
# train_phenotype2$Radiation_therapy <- gsub("a",NA,train_phenotype2$Radiation_therapy)


###  ISS
table(train_phenotype2$ISS)
train_phenotype2$ISS <- gsub('NA', NA, train_phenotype2$ISS)
# train_phenotype2$T.stage <- gsub('b','',train_phenotype2$T.stage)
# train_phenotype2$T.stage <- gsub('TX',NA,train_phenotype2$T.stage)
# # train_phenotype2[train_phenotype2==''] <- NA
# train_phenotype2$T.stage <- gsub('T1','T1/2',train_phenotype2$T.stage)
# train_phenotype2$T.stage <- gsub('T2','T1/2',train_phenotype2$T.stage)

###  RISS
table(train_phenotype2$RISS)
train_phenotype2$RISS <- gsub('NA', NA, train_phenotype2$RISS)
train_phenotype2$RISS <- gsub('1','I', train_phenotype2$RISS)
train_phenotype2$RISS <- gsub('2','II', train_phenotype2$RISS)
train_phenotype2$RISS <- gsub('3','III', train_phenotype2$RISS)
# train_phenotype2$N.stage[train_phenotype2$N.stage==''] <- NA

# ###  M.stage
# table(train_phenotype2$M.stage)
# train_phenotype2$M.stage <- gsub('a','',train_phenotype2$M.stage)
# train_phenotype2$M.stage <- gsub('b','',train_phenotype2$M.stage)
# train_phenotype2$M.stage <- gsub('MX',NA,train_phenotype2$M.stage)
# train_phenotype2$M.stage[train_phenotype2$M.stage==''] <- NA


###  Age
train_phenotype2$Age <- as.numeric(train_phenotype2$Age)
table(train_phenotype2$Age)
median(train_phenotype2$Age, na.rm = T)
train_phenotype2$Age <- ifelse(train_phenotype2$Age > 60, '>60', '<=60')

### Gender
table(train_phenotype2$Gender)


## 02. Combine Clinical Features with Risk Scores ---------------------------------------------------
colnames(train_phenotype2)

risk <- read.csv('../06_RiskModel/04.Risk.csv', row.names = 1)
risk$id <- rownames(risk)

sub_risk <- subset(risk, select = c(id, RiskScore, Risk))
colnames(sub_risk) <- c('id','riskScore','Group')
sub_risk$id <- gsub('.', '-', sub_risk$id, fixed = T)
train_phenotype3 <- merge(sub_risk,
                          train_phenotype2,
                          by = "id")
# train_phenotype3$Group <- ifelse(train_phenotype3$riskScore > median(train_phenotype3$riskScore),
#                                  'High risk','Low risk')

write.csv(train_phenotype3, file = "02.clinical_risk.csv", row.names = F, quote = F)

## 03-1 ISS stage  ------------------------------------------------------------
library(ggpubr)
library(ggthemes)

table(train_phenotype3$ISS)

my_comparisons <- list(c("I","II"),
                       c("I","III"),
                       c("II","III"))
ISS_data <- data.frame(riskScore = train_phenotype3$riskScore,
                       ISS = factor(train_phenotype3$ISS,
                                    levels = c("I","II", "III")))
ISS_data <- na.omit(ISS_data)

ISS <- ggplot(ISS_data,
              aes(x = ISS, y = riskScore,
                  fill = ISS)) +
  geom_violin(trim=F, color="black") + # Draw violin plot, "color=" sets the outline color of the violin plot (set to white if no outline is desired)
  # "trim" if TRUE (default), trims the tails of the violin to the range of the data. If FALSE, does not trim the tails.
  stat_boxplot(geom="errorbar",
               width=0.1,
               position = position_dodge(0.9)) +
  geom_boxplot(width=0.4,
               position=position_dodge(0.9),
               outlier.shape = NA, fill='white')+ # Draw box plot, width=0.1 controls the width of the box plot inside the violin
  scale_fill_manual(values= c("#CD3700","#4682B4","darkgreen"), name = "Group")+
  labs(title="", x="", y = "", size=20) +
  geom_signif(comparisons = my_comparisons,
              test = wilcox.test,
              map_signif_level = T,
              y_position = c(1.5, 1.6, 1.7))+
  # stat_compare_means(data = train_phenotype3,
  #                    mapping = aes(group = ISS),
  #                    label ="p",
  #                    method = 'kruskal.test',
  #                    paired = F,label.y = 4.5,label.x = 1.3) +
  ggtitle('ISS')+
  theme_bw()+
  theme(plot.title = element_text(hjust = 0.5, colour = "black", face = "bold", size = 18),
        axis.text.x = element_text(angle = 0, hjust = 0.5, colour = "black", face = "bold", size = 10),
        axis.text.y = element_text(hjust = 0.5, colour = "black", face = "bold", size = 12),
        axis.title.x = element_text(size = 16, face = "bold"),
        axis.title.y = element_text(size = 16, face = "bold"),
        legend.text = element_text(face = "bold", hjust = 0.5, colour = "black", size = 12),
        legend.title = element_text(face = "bold", size = 12),
        legend.position = "top",
        panel.grid.major = element_blank(),
        panel.grid.minor = element_blank())+
  guides(fill='none')
ISS


## 03-2 RISS  ---------------------------------------------------------------
table(train_phenotype3$RISS)
my_comparisons <- list(c("I","II"),
                       c("I","III"),
                       c("II","III"))
RISS_data <- data.frame(riskScore = train_phenotype3$riskScore,
                        stage = factor(train_phenotype3$RISS,
                                       levels = c("I","II","III")))
RISS_data <- na.omit(RISS_data)

RISS <- ggplot(RISS_data, aes(x = stage, y = riskScore,
                              fill = stage)) +
  geom_violin(trim=F, color="black") + # Draw violin plot, "color=" sets the outline color of the violin plot
  # "trim" if TRUE (default), trims the tails of the violin to the range of the data. If FALSE, does not trim the tails.
  stat_boxplot(geom="errorbar",
               width=0.1,
               position = position_dodge(0.9)) +
  geom_boxplot(width=0.4,
               position=position_dodge(0.9),
               outlier.shape = NA, fill='white')+ # Draw box plot, width=0.1 controls the width of the box plot inside the violin
  scale_fill_manual(values= c("#CD3700","#4682B4","darkgreen"), name = "Group")+
  labs(title="", x="", y = "", size=20) +
  geom_signif(comparisons = my_comparisons,
              test = wilcox.test,
              map_signif_level = T,
              y_position = c(1.5, 1.6, 1.7))+
  # stat_compare_means(data = train_phenotype3,
  #                    mapping = aes(group = stage),
  #                    label ="p",
  #                    method = 'kruskal.test',
  #                    paired = F,label.y = 4.5,label.x = 1.3) +
  ggtitle('RISS')+
  theme_bw()+
  theme(plot.title = element_text(hjust = 0.5, colour = "black", face = "bold", size = 18),
        axis.text.x = element_text(angle = 0, hjust = 0.5, colour = "black", face = "bold", size = 10),
        axis.text.y = element_text(hjust = 0.5, colour = "black", face = "bold", size = 12),
        axis.title.x = element_text(size = 16, face = "bold"),
        axis.title.y = element_text(size = 16, face = "bold"),
        legend.text = element_text(face = "bold", hjust = 0.5, colour = "black", size = 12),
        legend.title = element_text(face = "bold", size = 12),
        legend.position = "top",
        panel.grid.major = element_blank(),
        panel.grid.minor = element_blank())+
  guides(fill='none')
RISS


## 03-6 age  -------------------------------------------------------------------
table(train_phenotype3$Age)
my_comparisons <- list(c("<=60", ">60"))
Age_data <- data.frame(riskScore = train_phenotype3$riskScore,
                       age = factor(train_phenotype3$Age,
                                    levels = c("<=60", ">60")))
Age_data <- na.omit(Age_data)

Age <- ggplot(Age_data, aes(x = age, y = riskScore, fill = age)) +
  geom_violin(trim=F, color="black") + # Draw violin plot, "color=" sets the outline color of the violin plot
  # "trim" if TRUE (default), trims the tails of the violin to the range of the data. If FALSE, does not trim the tails.
  stat_boxplot(geom="errorbar",
               width=0.1,
               position = position_dodge(0.9)) +
  geom_boxplot(width=0.4,
               position=position_dodge(0.9),
               outlier.shape = NA, fill='white')+ # Draw box plot, width=0.1 controls the width of the box plot inside the violin
  scale_fill_manual(values= c("#CD3700","#4682B4","darkgreen"), name = "Group")+
  labs(title="", x="", y = "", size=20) +
  geom_signif(comparisons = my_comparisons,
              test = wilcox.test,
              map_signif_level = T,
              y_position = c(1.6))+
  # stat_compare_means(data = train_phenotype3,
  #                    mapping = aes(group = stage),
  #                    label ="p",
  #                    method = 'kruskal.test',
  #                    paired = F,label.y = 4.5,label.x = 1.3) +
  ggtitle('Age')+
  theme_bw()+
  theme(plot.title = element_text(hjust = 0.5, colour = "black", face = "bold", size = 18),
        axis.text.x = element_text(angle = 0, hjust = 0.5, colour = "black", face = "bold", size = 10),
        axis.text.y = element_text(hjust = 0.5, colour = "black", face = "bold", size = 12),
        axis.title.x = element_text(size = 16, face = "bold"),
        axis.title.y = element_text(size = 16, face = "bold"),
        legend.text = element_text(face = "bold", hjust = 0.5, colour = "black", size = 12),
        legend.title = element_text(face = "bold", size = 12),
        legend.position = "top",
        panel.grid.major = element_blank(),
        panel.grid.minor = element_blank())+
  guides(fill='none')
Age

## 03-7 Gender   ---------------------------------------------------------------
table(train_phenotype3$Gender)
my_comparisons <- list(c("Female","Male"))
Gender_data <- data.frame(riskScore = train_phenotype3$riskScore,
                          Gender = factor(train_phenotype3$Gender,
                                          levels = c("Female","Male")))
Gender_data <- na.omit(Gender_data)

Gender <- ggplot(Gender_data, aes(x = Gender, y = riskScore, fill = Gender)) +
  geom_violin(trim=F, color="black") + # Draw violin plot, "color=" sets the outline color of the violin plot
  # "trim" if TRUE (default), trims the tails of the violin to the range of the data. If FALSE, does not trim the tails.
  stat_boxplot(geom="errorbar",
               width=0.1,
               position = position_dodge(0.9)) +
  geom_boxplot(width=0.4,
               position=position_dodge(0.9),
               outlier.shape = NA, fill='white')+ # Draw box plot, width=0.1 controls the width of the box plot inside the violin
  scale_fill_manual(values= c("#CD3700","#4682B4","darkgreen"), name = "Group")+
  labs(title="", x="", y = "", size=20) +
  geom_signif(comparisons = my_comparisons,
              test = wilcox.test,
              map_signif_level = T,
              y_position = c(1.6))+
  # stat_compare_means(data = train_phenotype3,
  #                    mapping = aes(group = stGender),
  #                    label ="p",
  #                    method = 'kruskal.test',
  #                    paired = F,label.y = 4.5,label.x = 1.3) +
  ggtitle('Gender')+
