# Supplementary material for: Identification and validation of prognostic genes related to centrosome amplification in multiple myeloma
Source: PeerJ. 2026 Jun 4;14:e21283. doi: 10.7717/peerj.21283 (PMC13242746; doi:10.7717/peerj.21283)
Supplement: Supplemental Information 3 [file peerj-14-21283-s003.zip › r-09_Cibersort_immune.r]

rm(list = ls())
setwd('/data/nas1/yiran/project/10-GZZK-10309-6')
if (! dir.exists("./09_Cibersort_immune")){
  dir.create("./09_Cibersort_immune")
}
setwd("./09_Cibersort_immune")

library(ggpubr)
library(IOBR)
library(magrittr)
library(RColorBrewer)
library(rstatix)
library(reshape2)
library(lance)
library(ggcorrplot)
library(corrplot)
library(psych)
library(Hmisc)
library(stringr)

## Data Preparation


#  Immune Infiltration Analysis ----------------------------------------------------------------
#  Part A Read Data -------------------------------------------------------------
dat <- read.csv('../00_RawData/01.expr_GSE136337.csv', row.names = 1)

group <- read.csv('../06_RiskModel/04.Risk.csv',row.names = 1)
group$id <- rownames(group)
group <- group[,-c(1:3)]
colnames(group) <- c('group','id')

dat <- dat[,group$id]
exprSet <- dat

cibersort <- deconvo_tme(eset = exprSet, method = "cibersort", arrays = T, perm = 200 )

cibersort.res <- cibersort %>% as.data.frame()
colnames(cibersort.res) %<>% gsub("_CIBERSORT","",.)
colnames(cibersort.res) %<>% gsub("_"," ",.)
rownames(cibersort.res) <- cibersort.res$ID
cibersort.res <- cibersort.res[,-c(1,24:26)]

### Output the results file
write.csv(cibersort.res,'01.CIBERSORT_result.csv')
save.image("result.RData")
load("result.RData")

mypalette <- colorRampPalette(brewer.pal(7,"Paired"))


# Part B Stacked Bar Plot ----------------------------------------------------------------
res1 <- t(cibersort.res) %>% as.data.frame()
res1$cell_type <- rownames(res1)

pdf('02.Cell_barplotData.pdf',w=10,h=8, family = 'Times')
res1 %>%
  gather(id, fraction, -cell_type) %>%
  merge(group,by='id')%>%
  # Plot stacked bar chart
  ggplot(aes(x=id, y=fraction, fill=cell_type)) +
  geom_bar(position = 'stack',stat = 'identity')+
  scale_y_continuous(expand = c(0,0))+
  theme_bw()+
  labs(x='',
       y='Relative Percent',
       fill='')+
  theme(axis.text.x = element_blank(),
        axis.ticks.x = element_blank(),
        legend.position = 'top') +
  scale_fill_manual(values = mypalette(22))+
  facet_grid(~group,scales= "free",space= "free")
dev.off()

png('02.Cell_barplotData.png',w=10,h=8,units='in',res=600, family = 'Times')
res1 %>%
  gather(id, fraction, -cell_type) %>%
  merge(group,by='id')%>%
  # Plot stacked bar chart
  ggplot(aes(x=id, y=fraction, fill=cell_type)) +
  geom_bar(position = 'stack',stat = 'identity')+
  scale_y_continuous(expand = c(0,0))+
  theme_bw()+
  labs(x='',
       y='Relative Percent',
       fill='')+
  theme(axis.text.x = element_blank(),
        axis.ticks.x = element_blank(),
        legend.position = 'top') +
  scale_fill_manual(values = mypalette(22))+
  facet_grid(~group,scales= "free",space= "free")
dev.off()


# Part C Wilcoxon Test ------------------------------------------------------------
##  R value test
### Filter out those with zero expression
res2 <- cibersort.res[,which(colSums(cibersort.res) > 0)]
res2 <- res2[group$id,order(colnames(res2),decreasing = F)]
identical(group$id,rownames(res2))

### Sort alphabetically
res2 <- res2 %>% as.data.frame %>% tibble::rownames_to_column(var = "id")
identical(res2$id,group$id)
res2 <- merge(res2, group, by = "id")
### If not doing gene correlation, need to remove genes


## Differential test
dat.test <- tidyr::gather(res2, Cell, `Cell composition`, -c(id, group))
colnames(dat.test)
stat_res <- dat.test %>% 
  group_by(Cell) %>% 
  wilcox_test(`Cell composition` ~ group) %>% 
  adjust_pvalue(method = "BH") %>%  # method BH == fdr
  add_significance("p")
stat_res  
write.csv(stat_res, file = "03.Cell_wilcoxon_res.csv", row.names = F, quote = F)

## Differential cells
dif_cell <- stat_res[stat_res$p<0.05,]
dim(dif_cell)
### 6 10

dif_cell$Cell
# [1] "B cells naive"                "T cells CD4 memory activated" "T cells CD4 memory resting"   "T cells CD4 naive"           
# [5] "T cells follicular helper"    "T cells regulatory (Tregs)" 

dat.test2 <- dat.test
dif_cell2 <- stat_res


# Part D Box Plot ----------------------------------------------------------------
library(ggpubr)

p <- ggboxplot(dat.test2 , x = "Cell", y = "Cell composition", 
               fill= "group",
               palette = c("#dc143c", "#6495ed"),  
               #outlier.shape = 0,
               outlier.size = 0.8,
               bxp.errorbar = T,
               #add = "mean_se"
) +
  ylim(0,.45)+
  stat_pvalue_manual(dif_cell2 ,
                     x = "Cell",
                     y.position = .42,
                     size =3.5,
                     color = "black",
                     family = "Times",
                     # label = paste0("~italic(p)=={p.adj2}"),
                     label = "p.signif"
                     #parse = T
  ) +
  theme_bw()+
  labs(x = "", y = "Cell composition", color = "") +
  theme(axis.title.x = element_text(size = 18, face = "bold", family = "Times"),
        axis.title.y = element_text(size = 18, face = "bold", family = "Times"),
        axis.text.x = element_text(size = 13, color = 'black',face = "bold",
                                   family = "Times", angle = 45,
                                   vjust = 1, hjust = 1),
        axis.text.y = element_text(size = 13, color = 'black',face = "bold",
                                   family = "Times"),
        legend.text = element_text(size = 15, family = "Times",face = "bold"),
        legend.title = element_text(size = 18, family = "Times",face = "bold"),
        #plot.margin = ggplot2::margin(t=.3,b=0,l=2,r=.5, unit = "cm"),
        text = element_text(family = "Times"),
        panel.grid.major=element_blank(),
        panel.grid.minor=element_blank())+
  theme(legend.position = "top")
p
ggsave(filename = "04.Cell_boxplot.pdf", width = 10, height = 7)
ggsave(filename = "04.Cell_boxplot.png", width = 10, height = 7)


# # Part F Correlation Heatmap between Immune Cells --------------------------------------------------
###  Prepare correlation matrix
res3 <- res2 %>% column_to_rownames(var = 'id')
###  Remove Group column
res3 <- res3[,-23]
# ###  Calculate spearman correlation
# cor_data <- cor(res3,method="spearman")
# corp <- cor_pmat(res3)
# write.csv(cor_data,'05.Cell_cor.csv',quote=F)
# 
# ###  Plot
# pdf("06.Cell_corHeatmap.pdf",height=12,width=12,family='Times')
# col1 <- colorRampPalette(c("#375093", "white", "#831A21"))
# corr_plot <- corrplot(cor_data,
#                       method = "circle",
#                       is.corr = T,
#                       type = "lower",
#                       # p.mat = corp,
#                       insig = "blank",
#                       outline = "white",
#                       addCoef.col ="black",
#                       col = col1(200),
#                       tl.col = 'black',
#                       tl.offset = 0.4,
#                       number.font = 2,
#                       cl.cex = 0.8,
#                       number.cex = 1
# )
# dev.off()
# 
# ## PNG
# png("06.Cell_corHeatmap.png",height=12,width=12,family='Times',units='in',res=600)
# col1 <- colorRampPalette(c("#375093", "white", "#831A21"))
# corr_plot <- corrplot(cor_data,
#                       method = "circle",
#                       is.corr = T,
#                       type = "lower",
#                       # p.mat = corp,
#                       insig = "blank",
#                       outline = "white",
#                       addCoef.col ="black",
#                       col = col1(200),
#                       tl.col = 'black',
#                       tl.offset = 0.4,
#                       number.font = 2,
#                       cl.cex = 0.8,
#                       number.cex = 1
# )
# dev.off()


# # Part E CanGs and SIRT3 and Immcell -------------------------------------------
###  Read hub genes and obtain the expression matrix
hubgene <- read.csv('../06_RiskModel/02.lasso_geneids.csv',row.names = 1)
colnames(hubgene) <- 'Gene'
dat2 <- dat[hubgene$Gene,]

###  Merge cell scores with gene expression matrix and organize
res4 <- res3
res4 <- res4[,dif_cell$Cell]
res4 <- merge(res4, t(dat2), by = "row.names", all = TRUE)
rownames(res4) <- res4$Row.names
res4 <- res4[,-1]

###  Calculate correlation
cor_data <- rcorr(as.matrix(res4))


## Part E-2 Lollipop Plot -----------------------------------------------------------

cor_candy <- list()

for (i in c(1:6)) {
  cor_plot <- data.frame(Cell = rownames(cor_data$r)[1:length(dif_cell$Cell)],
                         cor = cor_data$r[1:length(dif_cell$Cell),i+length(dif_cell$Cell)],
                         p = p <- cor_data$P[1:length(dif_cell$Cell),i+length(dif_cell$Cell)]
  )
  cor_plot$cor1 <- cut(abs(cor_plot$cor),# Absolute value
                       breaks = c(0, 0.3, 0.5, 0.7, 0.9, 1),
                       labels = c("< 0.3","0.3 - 0.5","0.5 - 0.7","0.7 - 0.9","> 0.9"),
                       right=FALSE) # right=FALSE means intervals are left-closed, right-open
  cor_plot$pvalue1 <- cut(cor_plot$p,
                          breaks = c(0, 0.001, 0.01, 0.05, 1),
                          labels = c("< 0.001","< 0.01","< 0.05","> 0.05"),
                          right=FALSE)
  # Sort
  cor_plot <- cor_plot[order(cor_plot$cor),]
  cor_plot$Cell = factor(cor_plot$Cell, levels = cor_plot$Cell)
  p = ggplot(cor_plot, aes(x = cor, y = Cell, color = pvalue1)) +
    ggtitle(paste0(colnames(cor_data$r)[i+length(dif_cell$Cell)]))+
    labs(x = 'Correlation',y = 'Immune cells',
         size = "Cor")+
    scale_color_manual(name="pvalue",
                       values = c("#7668BA","#929FD6","#A1C7E0","gray"))+
    geom_segment(aes(x = 0, y = Cell, xend = cor, yend = Cell),size = 1) +
    geom_point(aes(size = cor1))+
    theme_bw()+
    theme(plot.title = element_text(hjust =0.5,colour="black",face="bold",size=12),
          axis.text.x=element_text(angle=45,hjust=1,colour="black",face="bold",size=8),
          axis.text.y=element_text(colour="black",face="bold",size=8),
          axis.title.x=element_text(size=12,face="bold"),
          axis.title.y=element_text(size=12,face="bold"),
          legend.text = element_text(face = "bold", hjust = 0.5,colour="black", size=10),
          legend.title = element_text(face = "bold", size = 10),
          # panel.grid.major = element_blank(),
          # panel.grid.minor = element_blank()
    )
  cor_candy[[i]] <- p
  i <- i+1
}

library(patchwork)

all_candy <- cor_candy[[1]]+cor_candy[[2]]+cor_candy[[3]]+cor_candy[[4]]+cor_candy[[5]]+cor_candy[[6]]+
  plot_layout(ncol = 7)
all_candy


ggsave('07.Cell_Gene_cor.pdf', all_candy, w=30,h=8)
ggsave('07.Cell_Gene_cor.png', all_candy, w=30,h=8, units = 'in', dpi = 600)


# # Part E CanGs and SIRT3 and Immcell -------------------------------------------
###  Read risk scores
risk_f <- read.csv('../06_RiskModel/04.Risk.csv',row.names = 1)
risk <- as.data.frame(risk_f$RiskScore)
colnames(risk) <- 'riskscore'
rownames(risk) <- rownames(risk_f)
###  Merge cell scores with gene expression matrix and organize
res5 <- res3
res5 <- res5[,dif_cell$Cell]
res5 <- merge(res5, risk, by = "row.names", all = TRUE)
rownames(res5) <- res5$Row.names
res5 <- res5[,-1]

###  Calculate correlation
cor_data <- rcorr(as.matrix(res5))


## Part E-2 Lollipop Plot -----------------------------------------------------------

cor_candy <- list()

cor_plot <- data.frame(Cell = rownames(cor_data$r)[1:length(dif_cell$Cell)],
                       cor = cor_data$r[1:length(dif_cell$Cell),length(dif_cell$Cell)+1],
                       p = p <- cor_data$P[1:length(dif_cell$Cell),length(dif_cell$Cell)+1]
)
cor_plot$cor1 <- cut(abs(cor_plot$cor),# Absolute value
                     breaks = c(0, 0.3, 0.5, 0.7, 0.9, 1),
                     labels = c("< 0.3","0.3 - 0.5","0.5 - 0.7","0.7 - 0.9","> 0.9"),
                     right=FALSE) # right=FALSE means intervals are left-closed, right-open
cor_plot$pvalue1 <- cut(cor_plot$p,
                        breaks = c(0, 0.001, 0.01, 0.05, 1),
                        labels = c("< 0.001","< 0.01","< 0.05","> 0.05"),
                        right=FALSE)
# Sort
cor_plot <- cor_plot[order(cor_plot$cor),]
cor_plot$Cell = factor(cor_plot$Cell, levels = cor_plot$Cell)
p = ggplot(cor_plot, aes(x = cor, y = Cell, color = pvalue1)) +
  ggtitle(paste0(colnames(cor_data$r)[length(dif_cell$Cell)+1]))+
  labs(x = 'Correlation',y = 'Immune cells',
       size = "Cor")+
  scale_color_manual(name="pvalue",
                     values = c("#7668BA","#929FD6","#A1C7E0","gray"))+
  geom_segment(aes(x = 0, y = Cell, xend = cor, yend = Cell),
