# Supplementary material for: Identification and validation of prognostic genes related to centrosome amplification in multiple myeloma
Source: PeerJ. 2026 Jun 4;14:e21283. doi: 10.7717/peerj.21283 (PMC13242746; doi:10.7717/peerj.21283)
Supplement: Supplemental Information 3 [file peerj-14-21283-s003.zip › r-10_GSEA.r]

rm(list = ls())

setwd('/data/nas1/yiran/project/10-GZZK-10309-6')
if (! dir.exists("./10_GSEA")){
  dir.create("./10_GSEA")
}
setwd("./10_GSEA")

library(data.table)
library(org.Hs.eg.db)
library(clusterProfiler)
library(biomaRt)
library(enrichplot)
library(limma)
library(tidyverse)
library(lance)

project <- 'GSE136337'

kegggmt<-read.gmt("/data/nas1/yiran/pipeline/c2.cp.v2023.2.Hs.symbols.gmt") # Read gmt file

dat <- read.csv('../00_RawData/01.expr_GSE136337.csv', row.names = 1)

hubgene <- read.csv("../06_RiskModel/03.lasso_genes.csv",row.names = 1)
hub.exp<-dat[hubgene$x,]
hub.exp<-hub.exp[order(rownames(hub.exp),decreasing = F),]  ## Sort alphabetically

# Obtain GENElist


# Create barcode plot
#kegg_set<- read.gmt("/data/nas1/luchunlin/pipeline/GSVA/c2.cp.kegg.v7.4.symbols.gmt")
#set.seed(1)
#kegg_gsea <- GSEA(geneList, TERM2GENE = kegg_set, pvalueCutoff = 0.05)
#kegg_result <- kegg_gsea@result
#dim(kegg_result)
#pdf(file = '01.GSEA(KEGG).pdf',w=9,h=6)
#gseaplot2(kegg_gsea,c(1:5),color = c('#7B68EE','#CD3333','#20B2AA','#FF8C00','#FF6666'),
#          title = 'KEGG GSEA',
#          base_size = 11,
#          rel_heights = c(1.5, 0.3, 0.5))
#dev.off()
#png(file = '01.GSEA(KEGG).png',w=600,h=400)
#gseaplot2(kegg_gsea,c(1:5),color = c('#7B68EE','#CD3333','#20B2AA','#FF8C00','#FF6666'),
#          title = 'KEGG GSEA',
#          base_size = 11,
#          rel_heights = c(1.5, 0.3, 0.5))
#dev.off()

# Analyze each hub gene individually ------------------------------------------------------------
# Grouping
for (i in c(1:6)){
  train<-t(hub.exp)
  ## Group samples based on high/low expression of hub genes
  group=as.vector(ifelse(train[,i]>median(train[,i]),'high','low'))  ## Group samples based on TNFRSF1A expression level
  group <- factor(group,levels = c("high","low")) 
  condition<-data.frame(group)
  rownames(condition)<-rownames(train)
  design<-model.matrix(~0+group)   
  contrast.matrix<-makeContrasts(contrasts = "grouphigh-grouplow", levels = design) 
  fit <- lmFit(dat,design)     
  fit1 <- contrasts.fit(fit, contrast.matrix)    
  fit2 <- eBayes(fit1)  
  tempOutput <- topTable(fit2, coef=1, n=nrow(fit2),adjust="fdr")  ### All gene test results
  genelist<-data.frame(SYMBOL=rownames(tempOutput ),logFC=tempOutput $logFC)
  # Start ID conversion
  gene=bitr(genelist$SYMBOL,fromType="SYMBOL",toType="ENTREZID",OrgDb="org.Hs.eg.db") # Some gene data may be lost, or ENSEMBL
  ## Remove duplicates
  gene <- dplyr::distinct(gene,SYMBOL,.keep_all=TRUE)
  gene_df <- data.frame(ENTREZID=gene$ENTREZID ,# Can be foldchange
                        SYMBOL = gene$SYMBOL) # Remember your gene header name
  gene_df <- merge(gene_df,genelist,by="SYMBOL")
  geneList<-gene_df$logFC # Second column can be folodchange or logFC
  names(geneList)=gene_df $SYMBOL # Use converted ID
  geneList=sort(geneList,decreasing = T) # Sort from high to low
  set.seed(123)
  KEGG<-GSEA(geneList,TERM2GENE = kegggmt,pvalueCutoff = 0.05) # GSEA analysis
  sortKEGG<-data.frame(KEGG)
  sortKEGG<-sortKEGG[order(sortKEGG$p.adjust, decreasing = F),]# Sort by enrichment score from high to low
  write.table(sortKEGG,file=paste('0',i,'.',project,'-',rownames(hub.exp)[i],'.xls',sep=''),sep="\t",quote=F,row.names=F)
  paths <- rownames(sortKEGG[c(1:5),])# Select pathway IDs you want to display
  
  # Plot specific pathways
  # trace(gseaplot2,edit=T)
  p = gseaplot2(KEGG,paths,base_size =10,color = c('#7B68EE','#CD3333','#20B2AA','#FF8C00','#FF6666'),rel_heights = c(1.5, 0.3, 0.5),title=rownames(hub.exp)[i])
  p[[1]] <- p[[1]]+theme(legend.position = "top",legend.direction = "vertical")
  fn1 = paste0("0", i, ".",project,'-', rownames(hub.exp)[i], ".png")
  fn2 = paste0("0", i, ".",project,'-', rownames(hub.exp)[i],".pdf")
  png(fn1,w=8,h=6,units = "in",res = 600)
  print(p)
  dev.off()
  pdf(fn2,w=8,h=6)
  print(p)
  dev.off()
}
