# Supplementary material for: Identification and validation of prognostic genes related to centrosome amplification in multiple myeloma
Source: PeerJ. 2026 Jun 4;14:e21283. doi: 10.7717/peerj.21283 (PMC13242746; doi:10.7717/peerj.21283)
Supplement: Supplemental Information 3 [file peerj-14-21283-s003.zip › r-11_TIDE.r]

# tide --------------------------------------------------------------------
rm(list = ls())
setwd("/data/nas1/yiran/project/10-GZZK-10309-6")
if (! dir.exists("./10_IPS_TIDE")){
  dir.create("./10_IPS_TIDE")
}
setwd("./10_IPS_TIDE")

# Organize data-----------------
dat <- read.csv('../00_RawData/01.expr_GSE136337.csv', row.names = 1)

risk <- read.csv('../06_RiskModel/04.Risk.csv',row.names = 1)
risk$id <- rownames(risk)
risk$group <- risk$Risk
dat.tcga <- dat
dat.tcga <- dat.tcga[,risk$id]


FPKM2TPM <- function(fpkm){
  exp(log(fpkm) - log(sum(fpkm)) + log(1e6))
}
# tide_dat[which(tide_dat<0)] <- 0
tide_dat <- apply(dat.tcga,2,FPKM2TPM)
tide_dat <- log2(tide_dat + 1)
rownmean <- apply(tide_dat,1,mean)
tide_dat2 <- sweep(tide_dat, 1, rownmean)
dim(tide_dat2)
write.table(tide_dat2,
            file ="tide_dat.txt",
            sep = "\t",
            quote = F,
            row.names = T)

#### Website TIDE prediction http://tide.dfci.harvard.edu/


tide_result <- read.csv("tide_result.csv",header = T)
colnames(tide_result)
#View(tide_result)
tide_result2 <- subset(tide_result, select = c("Patient", "Responder","TIDE"))
tide_plot_dat <- data.frame(Patient=risk$id,
                            riskScore=risk$RiskScore,
                            risk_group=risk$group)
tide_plot_dat <- merge(tide_plot_dat, tide_result2, by = "Patient")
tide_plot_dat$risk_group <- factor(tide_plot_dat$risk_group,
                                   levels = c("High Risk", "Low Risk"))

dim(tide_plot_dat)
colnames(tide_plot_dat)
class(tide_plot_dat$riskScore)
# tide_plot_dat$riskScore <- as.numeric(tide_plot_dat$riskScore)

p1<-ggplot(tide_plot_dat,aes(x=riskScore,y=TIDE))+
  geom_point(aes(x=riskScore,y=TIDE,color =risk_group), size=2,alpha=0.9)+
  geom_smooth(method = 'lm', formula = y ~ x, se = T,color='black')+ 
  stat_cor(data=tide_plot_dat, method = "spearman")+
  scale_fill_manual(values =c("black")) +
  theme_bw()+
  scale_color_manual(values = c("#DB3587","#35B3B2"), name = "Risk") +
  theme(axis.title = element_text(size = 20, face = "bold", family = "Times",color='black'),
        axis.text.x = element_text(size = 16, face = "bold", family = "Times",color='black'),
        axis.text.y = element_text(size = 16, face = "bold", family = "Times",color='black'),
        legend.text = element_text(size = 14, face = "bold", family = "Times",color='black'),
        legend.title= element_text(size =16, face = "bold", family = "Times",color='black'),
        legend.position = "bottom"
  )+
  labs(x="Risk score",y="TIDE score")+
  theme(panel.grid.major=element_blank(),panel.grid.minor=element_blank())
p1
library(ggsci)
table(tide_plot_dat$risk_group)
my_comparisons = list( c("High Risk", "Low Risk"))
p2<-ggplot(tide_plot_dat, aes(x=risk_group, y=TIDE,fill=risk_group)) + 
  geom_boxplot()+
  stat_compare_means(comparisons = my_comparisons,
                     label = "p.signif",
                     method = "wilcox.test",
                     color='black',family="Times",face = "bold")+
  scale_fill_npg()+
  scale_fill_manual(values=c("#DB3587","#35B3B2")) + 
  labs(x = "", y = "", title = "") + 
  #theme_bw() + 
  # geom_text(aes(label = B, vjust = 1.1, hjust = -0.5, angle = 45), show_guide = FALSE) + 
  theme(panel.grid =element_blank()) +   
  theme(axis.text = element_blank()) +  
  theme(axis.ticks = element_blank())+
  theme(panel.background = element_blank())+
  guides(fill=F) 
p2
library(patchwork)
p<-p1+p2+plot_layout(widths = c(2, 0.3))
p
pdf('04.TIDE_boxplot.pdf',width=7,height=6,family='Times')
print(p)
dev.off()

png('04.TIDE_boxplot.png',width=7,height=6,family='Times',units='in',res=600)
print(p)
dev.off()
