# Supplementary material for: Identification and validation of prognostic genes related to centrosome amplification in multiple myeloma
Source: PeerJ. 2026 Jun 4;14:e21283. doi: 10.7717/peerj.21283 (PMC13242746; doi:10.7717/peerj.21283)
Supplement: Supplemental Information 3 [file peerj-14-21283-s003.zip › r-12.IC50.r]

rm(list = ls())
setwd("/data/nas1/yiran/project/10-GZZK-10309-6")
dir <- "11_IC50"
if( !dir.exists(dir)){dir.create(dir)}
setwd(dir)

###---- load packages ----####
library(pRRophetic); library(ggplot2); library(rstatix); library(tidyverse); library(ggpubr)
library(ggsci); library(ggplot2); library(ggpol); library(Rmisc)


###---- load packages ----####
# read train expression data file
data <- read.csv('../00_RawData/01.expr_GSE136337.csv', row.names = 1)
# read risk data file
raw.risk <- read.csv('../06_RiskModel/04.Risk.csv',row.names = 1)
risk <- read.csv('../06_RiskModel/04.Risk.csv',row.names = 1)
# read drug data file 
drug <- read.table(file = '/data/nas1/yiran/pipeline/Medicinal_Sensity/drugs.txt', sep = '\t', header = F)

# check sample 
data <- data[, rownames(risk)]
identical(colnames(data), rownames(risk))

# assignment
ic.dat <- data

###---- calculated IC50 ----####
# create a empty table
empty <- data.frame(row.names = colnames(data), colnames(data)) 

cnt<-1
while (cnt < 139) {
  print(cnt)
  predictedPtype <- pRRopheticPredict(as.matrix(ic.dat), drug[cnt, ], selection = 1)
  Tipifarnib <- data.frame(predictedPtype)
  colnames(Tipifarnib) <- drug[cnt, ]
  empty <- cbind(empty, Tipifarnib)
  cnt <- cnt + 1
}

# save results
save.image('IC50.RData')
write.csv(empty, '01.IC50.csv')


###---- wilcoxon test ----####
load('IC50.RData')

# read ic50 results 
ic50.res <- read.csv("01.IC50.csv", check.names = F, row.names = 1)

# organize risk data 
colnames(raw.risk) <- c("OS","OS.time","riskScore","risk")
risk <- data.frame(id = rownames(raw.risk), risk = raw.risk$risk)
risk$id <- rownames(raw.risk)
# check sample
ic50.res <- ic50.res[risk$id, ]

# merge wilcoxon data
wilcox.dat <- merge(ic50.res, risk, by.x = "colnames.data.", by.y = 'id')

# long to short
wilcox.dat <- gather(wilcox.dat, key = drug, value = IC50, -c('colnames.data.', 'risk')) %>% data.frame()

# wilcoxon test 
stat.test <- wilcox.dat %>%
  group_by(drug) %>%
  wilcox_test(IC50 ~ risk) %>%
  adjust_pvalue(method = 'fdr')

# add significant sign
stat.test$p1 <- ifelse(stat.test$p < 0.0001,"****",
                       ifelse(stat.test$p < 0.001,"***",
                              ifelse(stat.test$p < 0.01,"**",
                                     ifelse(stat.test$p < 0.05,"*",'ns'))))

# extract result
ic50.diff <- ic50.res[,stat.test$drug]
identical(stat.test$drug, colnames(ic50.diff))
stat.test$direction <- NA

# add group
for (i in 1:138) {
  stat.test$direction[i] <- ifelse(stat.test$p[i] > 0.05,'no sense',
                                   ifelse(median(as.numeric(ic50.diff[risk$risk=='High Risk',][,i])) > median(as.numeric(ic50.diff[risk$risk=='Low Risk',][,i])),
                                          'Sensitive to low-risk group','Sensitive to high-risk group'))
}

# save wilcoxon test all result 
write.csv(stat.test,'02.IC50_all_wilcox.csv')

# save different drug ic50
stat.test.diff <- stat.test[stat.test$p < 0.05,]
write.csv(stat.test.diff, '03.IC50_diff_wilcox.csv')
nrow(stat.test.diff)

###---- ic50 fig data ----####
table(stat.test$direction)

# organize red drug
red <- data.frame(drug = stat.test$drug[stat.test$direction == "Sensitive to high-risk group"])
# add x and y
red$x <- c(rep(1, 26), rep(2, 26), rep(3, 11))
red$y <- c(seq(8, 33, 1), seq(8, 33, 1), seq(23, 33, 1))

# save red data file
write.csv(red, "04.plot_red.csv", row.names = F)

# organize green drug
green <- data.frame(drug = stat.test$drug[stat.test$direction == "Sensitive to low-risk group"])
# add x and y
green$x <- c(rep(1, 26),rep(1, 12))
green$y <- c(seq(8, 33, 1),seq(22, 33, 1))

# save green data file 
write.csv(green, "04.plot_green.csv", row.names = F)

# organize gray drug
gray <- data.frame(drug = stat.test$drug[stat.test$direction == "no sense"])
# add x and y
gray$x <- c(rep(1, 26), rep(1.5, 11))
gray$y <- c(seq(8, 33, 1), seq(23, 33, 1))

# save green data file 
write.csv(gray, "04.plot_gray.csv", row.names = F)


###---- IC50 fig ----####
# p0 data 
plot.p0 <- stat.test
num <- table(plot.p0$direction) %>% data.frame()

# organzie p0 data
p0.data <- data.frame(Parties = factor(c("Sensitive to high-risk group", "no sense", "Sensitive to low-risk group"),
                                       levels = c("Sensitive to high-risk group", "no sense", "Sensitive to low-risk group")),
                      seats = c(num$Freq[2], num$Freq[1], num$Freq[3]),   # Need to match table counts
                      colors = c("#E56F5E", "grey", "#43978F"),
                      stringsAsFactors = FALSE)

# p0 fig
p0 <- ggplot(p0.data) + 
  geom_parliament(aes(seats = seats, fill = Parties), color = "black") + 
  scale_fill_manual(values = p0.data$colors, labels = p0.data$Parties) +
  coord_fixed() + 
  theme_void()+
  ggtitle("Medicinal Sensity")+
  theme(plot.title = element_text(color = 'black', size = 24, face = "bold", hjust = 0.5),
        text = element_text(family = 'Times'),
        plot.margin = margin(0, 0, 0, 0, "cm"),
        legend.text = element_text(color = 'black', size = 12, face = "bold"),
        legend.title = element_text(color = 'black', size = 18, face = "bold"),
        legend.position = "top")
p0

# read red data file
data.p1 <- read.csv('04.plot_red.csv')
table(data.p1$x)
range(data.p1$y)

# p1 fig add red table
p1 <- ggplot(data.p1, aes(x = x, y = y)) +
  geom_point(color = 'white') +
  geom_text(label = data.p1$drug, check_overlap = T,
            vjust = 0.5, size = 4, hjust = 0, nudge_x = 0, alpha = 0.9, col = '#E56F5E')+
  theme_void()+
  xlim(1, 3.5) +
  ylim(8, 33) +
  theme(text = element_text(angle = 0, hjust = 0, family = 'Arial'),
        plot.margin = margin(0, 0, 0, 0, "cm"),
        plot.background = element_rect(fill = "white"),
        axis.title.y = element_blank(),
        axis.text.y = element_blank(),
        axis.title.x = element_blank(),
        axis.text.x = element_blank(),
        panel.border = element_rect(color = "#E56F5E", fill = NA, size = 1))
p1

# read gray data file
data.p2 <- read.csv('04.plot_gray.csv')
table(data.p2$x)
range(data.p2$y)

# p2 fig add gray table
p2 <- ggplot(data.p2, aes(x = x, y = y)) +
  geom_point(color = 'white') +
  geom_text(label = data.p2$drug, check_overlap = T,
            vjust = 0.5, size = 4, hjust = 0, nudge_x = 0, alpha = 0.9, col = 'grey') +
  theme_void() +
  xlim(1, 2) +
  ylim(8, 33) +
  theme(text = element_text(angle = 0, hjust = 0, family = 'Arial'),
        plot.margin = margin(0, 0, 0, 0, "cm"),
        plot.background = element_rect(fill = "white"),
        axis.title.y = element_blank(),
        axis.text.y = element_blank(),
        axis.title.x = element_blank(),
        axis.text.x = element_blank(),
        panel.border = element_rect(color = "grey", fill = NA, size = 1))
p2

# read gray data file
data.p3 <- read.csv('04.plot_green.csv')
table(data.p3$x)
range(data.p3$y)

# p3 fig add green table
p3 <- ggplot(data.p3, aes(x = x, y = y)) +
  geom_point(color = 'white') +
  geom_text(label = data.p3$drug, check_overlap = T,
            vjust = 0.5, size = 4, hjust = 0, nudge_x = 0, alpha = 0.9, col='#43978F')+
  theme_void()+
  xlim(1, 1.5) +
  ylim(8, 33) +
  theme(text = element_text(angle = 0, hjust = 0, family='Arial'),
        plot.margin = margin(0, 0, 0, 0, "cm"),
        plot.background = element_rect(fill = "white"),
        axis.title.y = element_blank(),
        axis.text.y = element_blank(),
        axis.title.x = element_blank(),
        axis.text.x = element_blank(),
        panel.border = element_rect(color = "#43978F", fill = NA, size = 1))
p3

# arrange fig 
p <- ggarrange(p3, p2, # Graphics to arrange
               ncol = 2, nrow = 1, # 2 columns and 1 row
               widths = c(1, 2)) # Width ratio 2:1
p
pp <- ggarrange(p, p1, # Graphics to arrange
                ncol = 2, nrow = 1, # 2 columns and 1 row
                widths = c(2, 2)) # Width ratio 2:1
pp
ppp <- ggarrange(p0, pp, # Graphics to arrange
                 ncol = 1, nrow = 2, # 1 column and 2 rows
                 widths = c(1, 1)) # Width ratio 1:1
ppp

# save ic50 fig
ggsave(filename = "05.IC50.pdf", ppp, width = 12, height = 9, family = 'Times')
ggsave(filename = "05.IC50.png", ppp, width = 12, height = 9, units = "in", dpi = 600, bg = "white")

## Draw boxplots ------------------------------------------------------------------
library(tidyr)
library(ggplot2)
library(ggpubr)
library(Ipaper)

# Select top 5 for plotting
plot.data <- stat.test.diff[order(stat.test.diff$p.adj, decreasing = F),]
plot.data <- plot.data[c(1:5),] 
rownames(plot.data) <- plot.data$drug
a <- subset(ic50.res, select = -colnames.data.)
medicinal_result <- t(a)
drugs_res <- data.frame(drugs=rownames(medicinal_result), medicinal_result, pvalue=stat.test$p)
drugs_res <- drugs_res[rownames(drugs_res) %in% rownames(plot.data),]

### Create plotting matrix
violin_dat <- gather(drugs_res, key=indivs, value=score, -c("drugs","pvalue"))

### Convert individual IDs to high/low groups
high_group <- risk$id[which(risk$risk== 'High Risk')]
low_group <- risk$id[which(risk$risk== 'Low Risk')]
violin_dat$indivs <- ifelse(gsub("\\.","-",violin_dat$indivs) %in% high_group,
                            "High Risk", "Low Risk") 
violin_dat$indivs <- factor(violin_dat$indivs, levels = c("High Risk", "Low Risk"))
head(violin_dat)

### Plot and save (TOP5)----------------------------------------------------------
drugs_hub_boxplot1 <- ggboxplot(violin_dat, x = "indivs", y = "score",
                                color = "indivs", palette = c("#A73030FF", "#0073C2FF"),
                                add = "jitter",
                                short.panel.labs = T,
                                ggtheme = theme_bw()) +
  stat_compare_means(label = "p.signif", label.x = 1.4, vjust = 0.5)
drugs_hub_boxplot <- facet(drugs_hub_boxplot1,
                           facet.by = "drugs",
                           short.panel.labs = T,
                           panel.labs.background = list(fill = "white"),
                           ncol = 7,
                           scales = "free_y") + xlab("") + ylab("IC(50)") +
  # geom_text(data=data_text,
  #           mapping=aes(x=x,y=y,label=label),nudge_x=0.1,nudge_y=0.1)+
  theme(panel.grid = element_blank(),
        legend.position = "none",
        # strip.background = element_blank(),
        axis.title.y = element_text(size = 18, face = "bold"),
        axis.title.x = element_blank(),
        axis.text.y = element_text(size = 10, face = "bold", color = 'black'),
        axis.text.x = element_text(size = 10, face = "bold",
                                   color = 'black',angle = 45,hjust = 1),
        plot.title = element_text(size = 18, face = "bold", hjust = 0.5),
        text = element_text(size = 13, face = "bold"))
drugs_hub_boxplot

ggsave(filename = "03.drugs.plot(Top5).pdf", height = 4, width = 10)
ggsave(filename = "03.drugs.plot(Top5).png", height = 4, width = 10)
