# Supplementary material for: Identification and validation of prognostic genes related to centrosome amplification in multiple myeloma
Source: PeerJ. 2026 Jun 4;14:e21283. doi: 10.7717/peerj.21283 (PMC13242746; doi:10.7717/peerj.21283)
Supplement: Supplemental Information 4 [file peerj-14-21283-s004.xls]

## Sheet: 1.Overall plan for PCR testing
Number	Group	Sample number	Sample information	Remarks	Tested gene
1	Control	Control1	ShuqiLin		RUVBL1
2	Control	Control2	YifanLin		ARL2
3	Control	Control3	DamingLin		KLHL12
4	Control	Control4	LinfuChen		ECT2
5	Control	Control5	ManxiaYang		SAC3D1
6	MM	MM1	XuningChen		CCND1
7	MM	MM2	ChenglaiCao
8	MM	MM3	ZepingXie
9	MM	MM4	DalianChen
10	MM	MM5	MeihongLiang
Board 1
	1	2	3	4	5	6	7	8	9	10	11	12
A	RUVBL1+ 1	RUVBL1+ 1	RUVBL1+ 1	RUVBL1+ 2	RUVBL1+ 2	RUVBL1+ 2	RUVBL1+ 3	RUVBL1+ 3	RUVBL1+ 3	RUVBL1+ 4	RUVBL1+ 4	RUVBL1+ 4
B	ARL2 + 1	ARL2 + 1	ARL2 + 1	ARL2 + 2	ARL2 + 2	ARL2 + 2	ARL2 + 3	ARL2 + 3	ARL2 + 3	ARL2 + 4	ARL2 + 4	ARL2 + 4
C	KLHL12+ 1	KLHL12+ 1	KLHL12+ 1	KLHL12+ 2	KLHL12+ 2	KLHL12+ 2	KLHL12+ 3	KLHL12+ 3	KLHL12+ 3	KLHL12+ 4	KLHL12+ 4	KLHL12+ 4
D	ECT2+ 1	ECT2+ 1	ECT2+ 1	ECT2+ 2	ECT2+ 2	ECT2+ 2	ECT2+ 3	ECT2+ 3	ECT2+ 3	ECT2+ 4	ECT2+ 4	ECT2+ 4
E	SAC3D1 + 1	SAC3D1 + 1	SAC3D1 + 1	SAC3D1 + 2	SAC3D1 + 2	SAC3D1 + 2	SAC3D1 + 3	SAC3D1 + 3	SAC3D1 + 3	SAC3D1 + 4	SAC3D1 + 4	SAC3D1 + 4
F	CCND1 + 1	CCND1 + 1	CCND1 + 1	CCND1 + 2	CCND1 + 2	CCND1 + 2	CCND1 + 3	CCND1 + 3	CCND1 + 3	CCND1 + 4	CCND1 + 4	CCND1 + 4
G	GRIA1+1	GRIA1+1	GRIA1+1	GRIA1+2	GRIA1+2	GRIA1+2	GRIA1+3	GRIA1+3	GRIA1+3	GRIA1+4	GRIA1+4	GRIA1+4
H	GAPDH + 1	GAPDH + 1	GAPDH + 1	GAPDH + 2	GAPDH + 2	GAPDH + 2	GAPDH + 3	GAPDH + 3	GAPDH + 3	GAPDH + 4	GAPDH + 4	GAPDH + 4
Board 2
	1	2	3	4	5	6	7	8	9	10	11	12
A	RUVBL1 + 5	RUVBL1 + 5	RUVBL1 + 5	RUVBL1+ 6	RUVBL1+ 6	RUVBL1+ 6	RUVBL1+ 7	RUVBL1+ 7	RUVBL1+ 7	RUVBL1+ 8	RUVBL1+ 8	RUVBL1+ 8
B	ARL2 + 5	ARL2 + 5	ARL2 + 5	ARL2 + 6	ARL2 + 6	ARL2 + 6	ARL2 + 7	ARL2 + 7	ARL2 + 7	ARL2 + 8	ARL2 + 8	ARL2 + 8
C	KLHL12 + 5	KLHL12 + 5	KLHL12 + 5	KLHL12+ 6	KLHL12+ 6	KLHL12+ 6	KLHL12+ 7	KLHL12+ 7	KLHL12+ 7	KLHL12+ 8	KLHL12+ 8	KLHL12+ 8
D	ECT2 + 5	ECT2 + 5	ECT2 + 5	ECT2+ 6	ECT2+ 6	ECT2+ 6	ECT2+ 7	ECT2+ 7	ECT2+ 7	ECT2+ 8	ECT2+ 8	ECT2+ 8
E	SAC3D1 + 5	SAC3D1 + 5	SAC3D1 + 5	SAC3D1 + 6	SAC3D1 + 6	SAC3D1 + 6	SAC3D1 + 7	SAC3D1 + 7	SAC3D1 + 7	SAC3D1 + 8	SAC3D1 + 8	SAC3D1 + 8
F	CCND1 + 5	CCND1 + 5	CCND1 + 5	CCND1 + 6	CCND1 + 6	CCND1 + 6	CCND1 + 7	CCND1 + 7	CCND1 + 7	CCND1 + 8	CCND1 + 8	CCND1 + 8
G	GRIA1+5	GRIA1+5	GRIA1+5	GRIA1+6	GRIA1+6	GRIA1+6	GRIA1+7	GRIA1+7	GRIA1+7	GRIA1+8	GRIA1+8	GRIA1+8
H	GAPDH + 5	GAPDH + 5	GAPDH + 5	GAPDH + 6	GAPDH + 6	GAPDH + 6	GAPDH + 7	GAPDH + 7	GAPDH + 7	GAPDH + 8	GAPDH + 8	GAPDH + 8
Board 3
	1	2	3	4	5	6	7	8	9	10	11	12
A	RUVBL1 + 9	RUVBL1 + 9	RUVBL1 + 9	RUVBL1+ 10	RUVBL1+ 10	RUVBL1+ 10
B	ARL2 + 9	ARL2 + 9	ARL2 + 9	ARL2 + 10	ARL2 + 10	ARL2 + 10
C	KLHL12 + 9	KLHL12 + 9	KLHL12 + 9	KLHL12+ 10	KLHL12+ 10	KLHL12+ 10
D	ECT2 + 9	ECT2 + 9	ECT2 + 9	ECT2+ 10	ECT2+ 10	ECT2+ 10
E	SAC3D1 + 9	SAC3D1 + 9	SAC3D1 + 9	SAC3D1 + 10	SAC3D1 + 10	SAC3D1 + 10
F	CCND1 + 9	CCND1 + 9	CCND1 + 9	CCND1 + 10	CCND1 + 10	CCND1 + 10
G	GAPDH + 9	GAPDH + 9	GAPDH + 9	GAPDH + 10	GAPDH + 10	GAPDH + 10
H

## Sheet: 2.Expansion curve and dissoluti
Board 1
	1	2	3	4	5	6	7	8	9	10	11	12
A	24.1803	24.2079	24.2593	24.1845	23.8868	24.4496	24.187	24.245	24.7877	23.0989	24.4203	24.2664
B	21.731	21.0589	21.6235	21.2976	21.8119	21.6155	22.2796	22.3498	22.3514	21.6124	21.9511	21.6287
C	19.1756	19.3005	19.039	18.8599	18.0306	18.9582	19.8395	19.6265	19.495	19.1716	19.267	19.274
D	22.2744	22.3345	22.781	20.0882	20.2327	19.8083	21.1045	21.2228	21.8373	20.5623	20.5001	20.5738
E	27.32	27.3672	27.9985	27.3998	26.6074	27.3329	27.6193	28.6251	28.4479	26.6719	26.9116	26.7786
F	21.0347	21.3027	21.1267	21.1726	21.1506	21.1327	21.5233	21.8192	21.702	21.1486	21.8473	21.9409
G	20.3406	20.7775	20.7786	20.9878	20.1669	20.019	20.3445	20.5255	20.8998	20.0351	20.3816	20.2435
H
Board 2
	1	2	3	4	5	6	7	8	9	10	11	12
A	24.4573	24.8915	24.644	23.6197	23.3269	23.0948	23.4419	23.358	23.569	23.7987	23.6452	24.2971
B	22.2219	22.3118	22.1678	21.3456	21.9803	21.7252	22.5435	22.0374	22.048	22.7098	22.5014	22.9684
C	20.3203	20.0895	20.361	18.2105	18.9309	18.7153	18.5694	18.3352	18.6921	19.8416	19.5855	19.1288
D	22.1154	22.4451	22.6113	20.6171	20.6346	20.3208	20.8374	20.2796	20.5834	21.4472	21.4374	21.4936
E	28.0925	26.5265	28.8531	26.6692	26.708	26.7162	27.8613	27.0008	28.3654	26.4808	26.4789	26.739
F	21.6262	21.0347	21.9255	20.7925	20.5667	20.0512	21.1556	21.7556	21.6624	21.8419	21.0346	21.8236
G	21.7097	21.4041	21.443	21.4436	21.466	21.8532	21.8844	21.7611	21.9146	21.3849	21.8716	21.6244
H
Board 3
	1	2	3	4	5	6	7	8	9	10	11	12
A	22.3677	22.2585	22.4716	22.3498	22.2146	22.2348
B	22.0095	22.4433	22.797	21.0804	21.0807	21.9085
C	19.8765	19.1398	19.8201	19.4208	19.936	19.0113
D	21.2614	21.2967	21.729	21.5101	21.0523	21.051
E	27.7201	26.7623	26.68	27.8702	27.3751	27.5949
F	21.1337	21.9825	21.1157	21.3452	21.1854	21.9758
G	21.5282	21.0298	21.4382	21.1837	21.3838	21.0309
H
						RUVBL1
						ARL2
						KLHL12
						ECT2
						SAC3D1
						CCND1
						GAPDH

## Sheet: 3.Data processing
Sample	RUVBL1			ARL2			KLHL12			ECT2			SAC3D1				CCND1			H-GAPDH				Internal reference average value
Control1	24.1803	24.2079	24.2593	21.731	21.0589	21.6235	19.1756	19.3005	19.039	22.2744	22.3345	22.781	27.32	27.3672	27.9985	21.0347	21.3027	21.1267		20.3406	20.7775	20.7786		20.6322
Control2	24.1845	23.8868	24.4496	21.2976	21.8119	21.6155	18.8599	18.0306	18.9582	20.0882	20.2327	19.8083	27.3998	26.6074	27.3329	21.1726	21.1506	21.1327		20.9878	20.1669	20.019		20.3912
Control3	24.187	24.245	24.7877	22.2796	22.3498	22.3514	19.8395	19.6265	19.495	21.1045	21.2228	21.8373	27.6193	28.6251	28.4479	21.5233	21.8192	21.702		20.3445	20.5255	20.8998		20.59
Control4	23.0989	24.4203	24.2664	21.6124	21.9511	21.6287	19.1716	19.267	19.274	20.5623	20.5001	20.5738	26.6719	26.9116	26.7786	21.1486	21.8473	21.9409		20.0351	20.3816	20.2435		20.2201
Control5	24.4573	24.8915	24.644	22.2219	22.3118	22.1678	20.3203	20.0895	20.361	22.1154	22.4451	22.6113	28.0925	26.5265	28.8531	21.6262	21.0347	21.9255		21.7097	21.4041	21.443		21.5189
MM1	23.6197	23.3269	23.0948	21.3456	21.9803	21.7252	18.2105	18.9309	18.7153	20.6171	20.6346	20.3208	26.6692	26.708	26.7162	20.7925	20.5667	20.0512		21.4436	21.466	21.8532		21.5876
MM2	23.4419	23.358	23.569	22.5435	22.0374	22.048	18.5694	18.3352	18.6921	20.8374	20.2796	20.5834	27.8613	27.0008	28.3654	21.1556	21.7556	21.6624		21.8844	21.7611	21.9146		21.8534
MM3	23.7987	23.6452	24.2971	22.7098	22.5014	22.9684	19.8416	19.5855	19.1288	21.4472	21.4374	21.4936	26.4808	26.4789	26.739	21.8419	21.0346	21.8236		21.3849	21.8716	21.6244		21.6269
MM4	22.3677	22.2585	22.4716	22.0095	22.4433	22.797	19.8765	19.1398	19.8201	21.2614	21.2967	21.729	27.7201	26.7623	26.68	21.1337	21.9825	21.1157		21.5282	21.0298	21.4382		21.3321
MM5	22.3498	22.2146	22.2348	21.0804	21.0807	21.9085	19.4208	19.936	19.0113	21.5101	21.0523	21.051	27.8702	27.3751	27.5949	21.3452	21.1854	21.9758		21.1837	21.3838	21.0309		21.1995
	∆CT=CT目的基因-CT内参基因平均值
Control1	3.54803	3.57562	3.6271	1.09873	0.426643	0.99121	-1.4566	-1.33177	-1.59324	1.64214	1.70222	2.14872	6.68771	6.73497	7.36624	0.402405	0.670418	0.494452
Control2	3.79327	3.49554	4.05836	0.906358	1.42063	1.22426	-1.5314	-2.36067	-1.43302	-0.303023	-0.158503	-0.582972	7.00856	6.21612	6.94166	0.781384	0.759365	0.741441
Control3	3.59706	3.65504	4.19772	1.68966	1.75983	1.76146	-0.750505	-0.963489	-1.09493	0.514555	0.632862	1.2473	7.02932	8.03515	7.85796	0.933288	1.22925	1.11207
Control4	2.87881	4.20026	4.04633	1.39236	1.73107	1.40863	-1.0485	-0.953082	-0.94611	0.342284	0.280045	0.353781	6.45185	6.69158	6.55853	0.928559	1.62723	1.72083
Control5	2.93837	3.37262	3.12503	0.703003	0.79283	0.648877	-1.1986	-1.42944	-1.15794	0.596516	0.926151	1.09237	6.57362	5.00761	7.33416	0.107275	-0.484184	0.406578
MM1	2.03207	1.73934	1.50715	-0.242042	0.392681	0.137592	-3.37707	-2.65672	-2.87227	-0.970524	-0.953003	-1.26676	5.08165	5.12037	5.12859	-0.7951	-1.02087	-1.53643
MM2	1.58855	1.50463	1.71563	0.690173	0.18406	0.194692	-3.28399	-3.51818	-3.16129	-1.01597	-1.57375	-1.26995	6.00798	5.1474	6.51205	-0.69778	-0.0977703	-0.190936
MM3	2.17177	2.01831	2.67023	1.08291	0.874489	1.3415	-1.78534	-2.04145	-2.49816	-0.179684	-0.189543	-0.133283	4.85389	4.85201	5.1121	0.214998	-0.592352	0.196684
MM4	1.0356	0.926451	1.13953	0.677422	1.11126	1.46496	-1.45564	-2.19226	-1.51194	-0.0706939	-0.0353965	0.39693	6.38798	5.43023	5.34787	-0.198389	0.650404	-0.216397
MM5	1.15034	1.01514	1.03531	-0.119058	-0.118724	0.709079	-1.77867	-1.26344	-2.1882	0.310626	-0.147192	-0.148468	6.67072	6.17567	6.39539	0.14576	-0.0141153	0.776336
	∆CT对照组平均值
Control1	3.60728	3.60728	3.60728	1.19704	1.19704	1.19704	-1.28329	-1.28329	-1.28329	0.69563	0.69563	0.69563	6.833	6.833	6.833	0.762024	0.762024	0.762024
Control2	3.60728	3.60728	3.60728	1.19704	1.19704	1.19704	-1.28329	-1.28329	-1.28329	0.69563	0.69563	0.69563	6.833	6.833	6.833	0.762024	0.762024	0.762024
Control3	3.60728	3.60728	3.60728	1.19704	1.19704	1.19704	-1.28329	-1.28329	-1.28329	0.69563	0.69563	0.69563	6.833	6.833	6.833	0.762024	0.762024	0.762024
Control4	3.60728	3.60728	3.60728	1.19704	1.19704	1.19704	-1.28329	-1.28329	-1.28329	0.69563	0.69563	0.69563	6.833	6.833	6.833	0.762024	0.762024	0.762024
Control5	3.60728	3.60728	3.60728	1.19704	1.19704	1.19704	-1.28329	-1.28329	-1.28329	0.69563	0.69563	0.69563	6.833	6.833	6.833	0.762024	0.762024	0.762024
Control1	3.60728	3.60728	3.60728	1.19704	1.19704	1.19704	-1.28329	-1.28329	-1.28329	0.69563	0.69563	0.69563	6.833	6.833	6.833	0.762024	0.762024	0.762024
Control2	3.60728	3.60728	3.60728	1.19704	1.19704	1.19704	-1.28329	-1.28329	-1.28329	0.69563	0.69563	0.69563	6.833	6.833	6.833	0.762024	0.762024	0.762024
Control3	3.60728	3.60728	3.60728	1.19704	1.19704	1.19704	-1.28329	-1.28329	-1.28329	0.69563	0.69563	0.69563	6.833	6.833	6.833	0.762024	0.762024	0.762024
Control4	3.60728	3.60728	3.60728	1.19704	1.19704	1.19704	-1.28329	-1.28329	-1.28329	0.69563	0.69563	0.69563	6.833	6.833	6.833	0.762024	0.762024	0.762024
Control5	3.60728	3.60728	3.60728	1.19704	1.19704	1.19704	-1.28329	-1.28329	-1.28329	0.69563	0.69563	0.69563	6.833	6.833	6.833	0.762024	0.762024	0.762024
	∆∆CT=∆CT实验组-∆CT对照组平均值
Control1	-0.0592457	-0.031657	0.0198202	-0.0983047	-0.770394	-0.205827	-0.173313	-0.0484804	-0.309953	0.946514	1.00659	1.45309	-0.145296	-0.0980363	0.53324	-0.35962	-0.0916066	-0.267573
Control2	0.18599	-0.111735	0.451084	-0.290679	0.223589	0.0272198	-0.24811	-1.07738	-0.149736	-0.998652	-0.854133	-1.2786	0.175556	-0.616884	0.108662	0.0193596	-0.00265881	-0.0205835
Control3	-0.0102154	0.0477612	0.590442	0.492623	0.562797	0.564426	0.532781	0.319797	0.188358	-0.181075	-0.0627672	0.551667	0.19632	1.20215	1.02495	0.171263	0.467229	0.350045
Control4	-0.72847	0.592989	0.439054	0.195321	0.534029	0.211598	0.234784	0.330204	0.337176	-0.353346	-0.415585	-0.341848	-0.381157	-0.141418	-0.27447	0.166535	0.865207	0.958806
Control5	-0.668908	-0.234658	-0.482251	-0.494034	-0.404206	-0.548159	0.0846896	-0.146157	0.125341	-0.099114	0.230522	0.396743	-0.259384	-1.82539	0.501158	-0.654749	-1.24621	-0.355447
MM1	-1.5752	-1.86793	-2.10012	-1.43908	-0.804355	-1.05944	-2.09378	-1.37343	-1.58898	-1.66615	-1.64863	-1.96239	-1.75135	-1.71263	-1.70441	-1.55712	-1.7829	-2.29846
MM2	-2.01873	-2.10265	-1.89164	-0.506863	-1.01298	-1.00234	-2.00071	-2.23489	-1.878	-1.7116	-2.26938	-1.96558	-0.825021	-1.6856	-0.320949	-1.4598	-0.859795	-0.95296
MM3	-1.4355	-1.58896	-0.937049	-0.114123	-0.322547	0.144464	-0.502051	-0.758168	-1.21487	-0.875314	-0.885173	-0.828913	-1.97911	-1.98099	-1.7209	-0.547027	-1.35438	-0.56534
MM4	-2.57168	-2.68082	-2.46775	-0.519615	-0.0857771	0.26792	-0.17235	-0.908978	-0.228657	-0.766324	-0.731026	-0.2987	-0.445022	-1.40277	-1.48514	-0.960413	-0.111621	-0.978422
MM5	-2.45694	-2.59214	-2.57196	-1.31609	-1.31576	-0.487957	-0.495388	0.0198423	-0.904919	-0.385004	-0.842822	-0.844097	-0.162283	-0.657331	-0.437616	-0.616264	-0.77614	0.0143119
	2^-∆∆CT
Control1	1.04192	1.02219	0.986356	1.07051	1.70574	1.15335	1.12765	1.03418	1.23967	0.518885	0.497722	0.365239	1.10596	1.07032	0.691001	1.28309	1.06556	1.20378
Control2	0.879046	1.08053	0.731493	1.22322	0.856432	0.98131	1.18765	2.1102	1.10937	1.99813	1.80767	2.42604	0.885426	1.53356	0.927448	0.986671	1.00184	1.01437
Control3	1.00711	0.967436	0.664139	0.710732	0.676988	0.676225	0.691221	0.801183	0.877604	1.13373	1.04447	0.682232	0.872774	0.434628	0.491426	0.888065	0.723353	0.78456
Control4	1.65688	0.662968	0.737618	0.873379	0.690623	0.86358	0.849812	0.795424	0.791589	1.27752	1.33384	1.26738	1.30239	1.10299	1.20955	0.89098	0.548967	0.514482
Control5	1.58987	1.17663	1.39692	1.40838	1.32336	1.46222	0.942987	1.10662	0.916787	1.07112	0.852327	0.759571	1.19697	3.54403	0.706539	1.57434	2.37217	1.27938
MM1	2.97977	3.65009	4.28745	2.71148	1.74637	2.08413	4.26865	2.59086	3.00837	3.17367	3.13536	3.89706	3.36674	3.27758	3.25897	2.94267	3.44116	4.91931
MM2	4.05226	4.29497	3.71058	1.42096	2.01807	2.00325	4.00196	4.70728	3.67566	3.27525	4.82116	3.9057	1.77156	3.21675	1.24915	2.75071	1.81478	1.93584
MM3	2.70476	3.00833	1.91461	1.08232	1.25054	0.904715	1.41623	1.69134	2.32121	1.83441	1.84699	1.77635	3.9425	3.94765	3.29642	1.46107	2.55686	1.47974
MM4	5.94501	6.41222	5.5318	1.43357	1.06126	0.830516	1.12689	1.87772	1.17174	1.70093	1.65982	1.23004	1.36134	2.64409	2.79944	1.94587	1.08044	1.97031
MM5	5.49049	6.02992	5.94619	2.48991	2.48933	1.40246	1.4097	0.986341	1.87244	1.30586	1.79355	1.79514	1.11906	1.57716	1.35436	1.5329	1.71254	0.990129
	2^-∆∆CT Avg
	RUVBL1			ARL2			KLHL12			ECT2			SAC3D1			CCND1
	Control	MM		Control	MM		Control	MM		Control	MM		Control	MM		Control	MM
1	0.977644	3.49889		1.25338	2.08661		1.09148	3.16645		0.405569	2.99547		0.839612	2.89994		1.10108	3.50341
2	0.86246	3.86441		0.976317	1.73586		1.41421	3.97412		1.82904	3.5226		0.979922	1.82649		0.930745	2.01509
3	0.845672	2.44461		0.658312	1.03265		0.760499	1.74201		0.839531	1.60184		0.526743	3.27571		0.742634	1.70401
4	0.979889	5.73326		0.774297	1.06065		0.781939	1.34013		1.1384	1.34739		1.05854	1.99264		0.605776	1.5487
5	1.33434	5.59788		1.3377	2.0355		0.951869	1.36969		0.78746	1.43655		1.59518	1.18612		1.61977	1.31282
Avg	1	4.22781		1	1.59025		1	2.31848		1	2.18077		1	2.23618		1	2.01681
SD	0.197116	1.41303		0.294318	0.514107		0.267939	1.18848		0.531678	1.00596		0.389797	0.844246		0.393946	0.869276
	1	4.2278		1	1.5903		1	2.3185		1	2.1808		1	2.2362		1	2.0168
	0.1971	1.413		0.2943	0.5141		0.2679	1.1885		0.5317	1.006		0.3898	0.8442		0.3939	0.8693
	1±0.1971	4.2278±1.413		1±0.2943	1.5903±0.5141		1±0.2679	2.3185±1.1885		1±0.5317	2.1808±1.006		1±0.3898	2.2362±0.8442		1±0.3939	2.0168±0.8693
	±
		Control	MM	p value
	RUVBL1	1±0.1971	4.2278±1.413	0.001
	ARL2	1±0.2943	1.5903±0.5141	0.0565
	KLHL12	1±0.2679	2.3185±1.1885	0.0419
	ECT2	1±0.5317	2.1808±1.006	0.0489
	SAC3D1	1±0.3898	2.2362±0.8442	0.0178
	CCND1	1±0.3939	2.0168±0.8693	0.0444
