# Supplementary material for: Identification and validation of prognostic genes related to centrosome amplification in multiple myeloma
Source: PeerJ. 2026 Jun 4;14:e21283. doi: 10.7717/peerj.21283 (PMC13242746; doi:10.7717/peerj.21283)
Supplement: Supplemental Information 5 [file peerj-14-21283-s005.prism › analyses/9508232E-BDB5-4DC0-A542-3D103D99AF57/results.json]

{
	"@class": "AnalysisResults",
	"$id": "analyses/two_sample_tests/results.schema.json",
	"version": "0.0.0",
	"content": {
		"status": {
			"error": "VALID",
			"warning": []
		},
		"unpairedTTestModel": {
			"status": "VALID",
			"unpairedTTest": {
				"status": "VALID",
				"t": 2.3823368786928203,
				"df": 8.0,
				"pValue": {
					"value": 0.044383498670897525,
					"level": 0.05,
					"isSignificant": true,
					"state": "P_VALUE_EQUAL"
				}
			},
			"differenceOfMeans": {
				"n1": 5,
				"mean1": 0.9999999980000001,
				"n2": 5,
				"mean2": 2.0168057908000003,
				"difference": 1.0168057928000003,
				"stdErrorOfDifference": 0.42681024749023655,
				"confidenceIntervalOfDifference": {
					"lower": 0.03257959714000136,
					"upper": 2.0010319884599994,
					"level": 95.0
				},
				"rSquared": 0.4150134888452332
			},
			"varianceTest": {
				"status": "VALID",
				"f": 4.869018505354523,
				"dfNumerator": 4.0,
				"dfDenominator": 4.0,
				"pValue": {
					"value": 0.1544025733621628,
					"level": 0.05,
					"isSignificant": false,
					"state": "P_VALUE_EQUAL"
				}
			}
		},
		"descriptiveStatistics": {
			"sample1": {
				"id": {
					"col": {
						"uid": "C4EF674E-45F1-40DF-A78A-18A89E06AF72",
						"title": "MM",
						"idx": 1
					}
				},
				"value": {
					"n": 5,
					"mean": 2.0168057908000003,
					"sd": 0.8692762483750611,
					"meanSE": 0.3887521565185255,
					"meanCI": {
						"lower": 0.9374567686990538,
						"upper": 3.096154812900947,
						"level": 95.0
					},
					"minimum": 1.31281726,
					"firstQuartile": 1.4307603755,
					"median": 1.704005916,
					"thirdQuartile": 2.7592511435000002,
					"maximum": 3.503412149
				}
			},
			"sample2": {
				"id": {
					"col": {
						"uid": "9761188E-FA36-462E-92EF-245E8E94191A",
						"title": "Control",
						"idx": 0
					}
				},
				"value": {
					"n": 5,
					"mean": 0.9999999980000001,
					"sd": 0.3939463679542734,
					"meanSE": 0.17617817164698002,
					"meanCI": {
						"lower": 0.5108509756880459,
						"upper": 1.4891490203119542,
						"level": 95.0
					},
					"minimum": 0.60577635,
					"firstQuartile": 0.674205245,
					"median": 0.93074546,
					"thirdQuartile": 1.3604220200000001,
					"maximum": 1.61976854
				}
			}
		}
	}
}
