# Supplementary material for: Identification and validation of prognostic genes related to centrosome amplification in multiple myeloma
Source: PeerJ. 2026 Jun 4;14:e21283. doi: 10.7717/peerj.21283 (PMC13242746; doi:10.7717/peerj.21283)
Supplement: Supplemental Information 5 [file peerj-14-21283-s005.prism › analyses/9508232E-BDB5-4DC0-A542-3D103D99AF57/result_sheets/7609EDFC-3780-481D-B0E5-C50FBD7C55F7.json]

{
	"@class": "AnalysisView",
	"uid": "7609EDFC-3780-481D-B0E5-C50FBD7C55F7",
	"$id": "analyses/view.schema.json",
	"dataSheet": "31E6CC41-6C95-4791-B3EA-0446B539759A",
	"name": "Estimation Plot",
	"viewIdx": 8,
	"graphId": -1,
	"graphFlags": 0,
	"tabState": "AUTO",
	"isVisible": false,
	"isInternal": false,
	"isColumnLabelsVisible": true
}
