# Supplementary material for: Identification and validation of prognostic genes related to centrosome amplification in multiple myeloma
Source: PeerJ. 2026 Jun 4;14:e21283. doi: 10.7717/peerj.21283 (PMC13242746; doi:10.7717/peerj.21283)
Supplement: Supplemental Information 5 [file peerj-14-21283-s005.prism › data/sets/986A44A9-C32B-41FF-AFE7-78E8BCE5B27A.json]

{
	"@class": "DataSet",
	"$id": "sheets/data_sheet/data_table/data_set.schema.json",
	"uid": "986A44A9-C32B-41FF-AFE7-78E8BCE5B27A",
	"fenID": 2,
	"format": "text",
	"attributes": [
		"DS_ATTR_Y"
	],
	"replicates": [
		{
			"@class": "DriverReplicate",
			"valueType": "string",
			"commonAttributes": [
				"NUMERIC"
			],
			"decimalsLength": 15,
			"significantDigitsCount": 7,
			"cellAlignments": [
				{
					"rows": "0",
					"attributes": "left"
				},
				{
					"rows": "2~4",
					"attributes": "left"
				},
				{
					"rows": "7~11",
					"attributes": "left"
				},
				{
					"rows": "14~18",
					"attributes": "left"
				},
				{
					"rows": "21~24",
					"attributes": "left"
				},
				{
					"rows": "27~28",
					"attributes": "left"
				}
			],
			"lastRow": 28,
			"firstRow": 0
		}
	]
}
