# Supplementary material for: Identification and validation of prognostic genes related to centrosome amplification in multiple myeloma
Source: PeerJ. 2026 Jun 4;14:e21283. doi: 10.7717/peerj.21283 (PMC13242746; doi:10.7717/peerj.21283)
Supplement: Supplemental Information 5 [file peerj-14-21283-s005.prism › graphs/50DB9BD2-CA64-4060-8A9A-5826900E3F59/sheet.json]

{
	"@class": "FENGraphSheet",
	"$id": "sheets/graph_sheet.schema.json",
	"uid": "50DB9BD2-CA64-4060-8A9A-5826900E3F59",
	"fenID": 0,
	"title": "CCND1",
	"inputDataSets": [
		"9761188E-FA36-462E-92EF-245E8E94191A",
		"C4EF674E-45F1-40DF-A78A-18A89E06AF72"
	]
}
