# Supplementary material for: Identification and validation of prognostic genes related to centrosome amplification in multiple myeloma
Source: PeerJ. 2026 Jun 4;14:e21283. doi: 10.7717/peerj.21283 (PMC13242746; doi:10.7717/peerj.21283)
Supplement: Supplemental Information 5 [file peerj-14-21283-s005.prism › info/3034729E-53C9-473E-AB04-6B5DA2E0AA5A/sheet.json]

{
	"@class": "InfoSheet",
	"$id": "sheets/info_sheet/info_sheet.schema.json",
	"uid": "3034729E-53C9-473E-AB04-6B5DA2E0AA5A",
	"fenID": 0,
	"title": "Project info 1",
	"experimentDate": "2024-08-28",
	"notesText": "",
	"uiState": {
		"columnNamesWidth": 0.5,
		"columnValuesWidth": 0.5,
		"constantPanelProportion": 0.4000000059604645
	},
	"selectedCellsRange": {
		"endCell": {
			"row": 0,
			"column": 0
		},
		"startCell": {
			"row": 0,
			"column": 0
		}
	},
	"constants": [
		{
			"name": "Experiment Date",
			"value": "2024/8/28"
		},
		{
			"name": "Experiment ID",
			"value": ""
		},
		{
			"name": "Notebook ID",
			"value": ""
		},
		{
			"name": "Project",
			"value": ""
		},
		{
			"name": "Experimenter",
			"value": ""
		},
		{
			"name": "Protocol",
			"value": ""
		},
		{
			"name": "",
			"value": ""
		}
	]
}
