# Supplementary material for: Identification and validation of prognostic genes related to centrosome amplification in multiple myeloma
Source: PeerJ. 2026 Jun 4;14:e21283. doi: 10.7717/peerj.21283 (PMC13242746; doi:10.7717/peerj.21283)
Supplement: Supplemental Information 5 [file peerj-14-21283-s005.prism › data/tables/6540E51B-7F36-4AC0-A57F-A565006AAF8E/data.csv]

Table Analyzed	CCND1
Column B	MM
vs.	vs.
Column A	Control
Unpaired t test
P value	0.0444
P value summary	*
Significantly different (P < 0.05)?	Yes
One- or two-tailed P value?	Two-tailed
t, df	t=2.382, df=8
How big is the difference?
Mean of column A	1.000
Mean of column B	2.017
Difference between means (B - A) ± SEM	1.017 ± 0.4268
95% confidence interval	0.03258 to 2.001
R squared (eta squared)	0.4150
F test to compare variances
F, DFn, Dfd	4.869, 4, 4
P value	0.1544
P value summary	ns
Significantly different (P < 0.05)?	No
Data analyzed
Sample size, column A	5
Sample size, column B	5
