# Supplementary material for: Identification and validation of prognostic genes related to centrosome amplification in multiple myeloma
Source: PeerJ. 2026 Jun 4;14:e21283. doi: 10.7717/peerj.21283 (PMC13242746; doi:10.7717/peerj.21283)
Supplement: Supplemental Information 5 [file peerj-14-21283-s005.prism › data/tables/9226A316-0FEC-4036-B58D-000DC13C9322/data.csv]

1.10107550	3.503412149
0.93074546	2.015090138
0.74263414	1.704005916
0.60577635	1.548703491
1.61976854	1.31281726
