# Supplementary material for: Identification and validation of prognostic genes related to centrosome amplification in multiple myeloma
Source: PeerJ. 2026 Jun 4;14:e21283. doi: 10.7717/peerj.21283 (PMC13242746; doi:10.7717/peerj.21283)
Supplement: Supplemental Information 5 [file peerj-14-21283-s005.prism › data/tables/9D10194D-4362-4BE2-AC50-62FDAF907886/data.csv]

	1.1010755000000001	3.50341214899999986	0.0325795971400013595
	0.930745460000000024	2.01509013800000014	1.01680579280000027
	0.742634140000000054	1.70400591600000006	2.00103198845999941
	0.605776349999999963	1.54870349099999993
	1.61976853999999992	1.3128172600000001
