# Supplementary material for: Identification and validation of prognostic genes related to centrosome amplification in multiple myeloma
Source: PeerJ. 2026 Jun 4;14:e21283. doi: 10.7717/peerj.21283 (PMC13242746; doi:10.7717/peerj.21283)
Supplement: Supplemental Information 6 [file peerj-14-21283-s006.prism › analyses/9508232E-BDB5-4DC0-A542-3D103D99AF57/results.json]

{
	"@class": "AnalysisResults",
	"$id": "analyses/two_sample_tests/results.schema.json",
	"version": "0.0.0",
	"content": {
		"status": {
			"error": "VALID",
			"warning": []
		},
		"unpairedTTestModel": {
			"status": "VALID",
			"unpairedTTest": {
				"status": "VALID",
				"t": 2.22799371354048,
				"df": 8.0,
				"pValue": {
					"value": 0.0564734682118017,
					"level": 0.05,
					"isSignificant": false,
					"state": "P_VALUE_EQUAL"
				}
			},
			"differenceOfMeans": {
				"n1": 5,
				"mean1": 1.0,
				"n2": 5,
				"mean2": 1.590253257,
				"difference": 0.5902532570000001,
				"stdErrorOfDifference": 0.2649259077405722,
				"confidenceIntervalOfDifference": {
					"lower": -0.020666981772476722,
					"upper": 1.201173495772477,
					"level": 95.0
				},
				"rSquared": 0.38290441531374697
			},
			"varianceTest": {
				"status": "VALID",
				"f": 3.0512162874262723,
				"dfNumerator": 4.0,
				"dfDenominator": 4.0,
				"pValue": {
					"value": 0.3054188558920202,
					"level": 0.05,
					"isSignificant": false,
					"state": "P_VALUE_EQUAL"
				}
			}
		},
		"descriptiveStatistics": {
			"sample1": {
				"id": {
					"col": {
						"uid": "C4EF674E-45F1-40DF-A78A-18A89E06AF72",
						"title": " MM",
						"idx": 1
					}
				},
				"value": {
					"n": 5,
					"mean": 1.590253257,
					"sd": 0.5141066425252208,
					"meanSE": 0.22991548007411555,
					"meanCI": {
						"lower": 0.9519055477390213,
						"upper": 2.228600966260979,
						"level": 95.0
					},
					"minimum": 1.032649015,
					"firstQuartile": 1.0466478985,
					"median": 1.735859701,
					"thirdQuartile": 2.0610553935,
					"maximum": 2.086614252
				}
			},
			"sample2": {
				"id": {
					"col": {
						"uid": "9761188E-FA36-462E-92EF-245E8E94191A",
						"title": " Control",
						"idx": 0
					}
				},
				"value": {
					"n": 5,
					"mean": 1.0,
					"sd": 0.2943179285607244,
					"meanSE": 0.13162297905174133,
					"meanCI": {
						"lower": 0.6345560240802413,
						"upper": 1.3654439759197587,
						"level": 95.0
					},
					"minimum": 0.658312087,
					"firstQuartile": 0.7163045815,
					"median": 0.976317295,
					"thirdQuartile": 1.295536771,
					"maximum": 1.337696562
				}
			}
		}
	}
}
