# Supplementary material for: Identification and validation of prognostic genes related to centrosome amplification in multiple myeloma
Source: PeerJ. 2026 Jun 4;14:e21283. doi: 10.7717/peerj.21283 (PMC13242746; doi:10.7717/peerj.21283)
Supplement: Supplemental Information 6 [file peerj-14-21283-s006.prism › data/sets/9761188E-FA36-462E-92EF-245E8E94191A.json]

{
	"@class": "DataSet",
	"$id": "sheets/data_sheet/data_table/data_set.schema.json",
	"uid": "9761188E-FA36-462E-92EF-245E8E94191A",
	"fenID": 0,
	"format": "y_single",
	"title": " Control",
	"attributes": [
		"DS_ATTR_Y"
	],
	"replicates": [
		{
			"@class": "DriverReplicate",
			"valueType": "real",
			"maxWidth": 45,
			"commonAttributes": [
				"NUMERIC"
			],
			"decimalsLength": 9,
			"significantDigitsCount": 7,
			"lastRow": 4,
			"firstRow": 0
		}
	]
}
