# Supplementary material for: Identification and validation of prognostic genes related to centrosome amplification in multiple myeloma
Source: PeerJ. 2026 Jun 4;14:e21283. doi: 10.7717/peerj.21283 (PMC13242746; doi:10.7717/peerj.21283)
Supplement: Supplemental Information 6 [file peerj-14-21283-s006.prism › data/sheets/F72B1347-783C-4316-8F6D-9FB523024C15/sheet.json]

{
	"@class": "DataSheet",
	"$id": "sheets/data_sheet/data_sheet.schema.json",
	"uid": "F72B1347-783C-4316-8F6D-9FB523024C15",
	"fenID": 1,
	"title": "Unpaired t test of ARL2:Tabular results",
	"isCollapsed": true,
	"table": {
		"@class": "DataTable",
		"$id": "sheets/data_sheet/data_table/data_table.schema.json",
		"uid": "754056C9-9D59-4DEF-B9E0-EA3FA3E02F36",
		"format": "view",
		"dataFormat": "text",
		"rowTitlesDataSet": "A0762532-A785-46C3-A3A0-0F69E70957C9",
		"dataSets": [
			"986A44A9-C32B-41FF-AFE7-78E8BCE5B27A"
		]
	},
	"font": {
		"family": "Arial",
		"size": 10.0
	},
	"flags": [
		"ANALYSIS_VIEW"
	],
	"titleWidth": 32,
	"xSubColWidth": 32,
	"maxDataSets": 2048,
	"maxRow": 500000,
	"selectionRange": {
		"startCell": {
			"row": 7,
			"column": 0,
			"subcolumn": 0
		},
		"endCell": {
			"row": 7,
			"column": 0,
			"subcolumn": 0
		}
	},
	"anchorRow": 0,
	"anchorColumn": 0,
	"firstSubColumn": 0,
	"rowTitlesWidth": 102,
	"subColumnTitleType": "default"
}
