# Supplementary material for: Identification and validation of prognostic genes related to centrosome amplification in multiple myeloma
Source: PeerJ. 2026 Jun 4;14:e21283. doi: 10.7717/peerj.21283 (PMC13242746; doi:10.7717/peerj.21283)
Supplement: Supplemental Information 6 [file peerj-14-21283-s006.prism › document.json]

{
	"@class": "Document",
	"$id": "document.schema.json",
	"creationDate": "2024-08-28T00:00:00Z",
	"modificationDate": "2025-01-03T11:48:56Z",
	"createdBy": {
		"name": "Prism",
		"user": "Administrator",
		"version": "10.1.2.324",
		"platform": "Win"
	},
	"modifiedBy": {
		"name": "Prism",
		"user": "Administrator",
		"version": "10.1.2.324",
		"platform": "Win"
	},
	"formatVersion": "1-2-0",
	"minFormatVersion": "1-1-0",
	"minPrismVersion": "10.0.3",
	"compatibility": [
		{
			"formatVersion": "1-0-0",
			"action": "warningOpen"
		}
	],
	"sheets": {
		"graphs": [
			"50DB9BD2-CA64-4060-8A9A-5826900E3F59"
		],
		"analyses": [
			"9508232E-BDB5-4DC0-A542-3D103D99AF57"
		],
		"info": [
			"3034729E-53C9-473E-AB04-6B5DA2E0AA5A"
		],
		"data": [
			"AC40D29A-85FC-42BE-970F-CFF8A88ECC43"
		]
	},
	"uiSettings": {
		"currentSheetType": "Graph",
		"viewMode": "sheet",
		"galleryScaleFactor": 100,
		"nextDataSheetNumber": 1,
		"printer": {
			"defaultPaperSize": {
				"width": 8.5,
				"height": 11.0
			},
			"deviceName": "",
			"driverVersion": 0,
			"specVersion": 0,
			"driverExtra": 0
		},
		"navigator": {
			"width": 240,
			"collapsedFolders": {
				"data": false,
				"info": false,
				"analyses": false,
				"graphs": false,
				"layouts": false,
				"dataAndAnalyses": false,
				"search": false,
				"family": false
			}
		},
		"currentSheets": {
			"data": "AC40D29A-85FC-42BE-970F-CFF8A88ECC43",
			"analysis": "9508232E-BDB5-4DC0-A542-3D103D99AF57",
			"graph": "50DB9BD2-CA64-4060-8A9A-5826900E3F59",
			"info": "3034729E-53C9-473E-AB04-6B5DA2E0AA5A"
		}
	},
	"sheetAttributesMap": {
		"AC40D29A-85FC-42BE-970F-CFF8A88ECC43": {
			"title": "ARL2"
		},
		"9508232E-BDB5-4DC0-A542-3D103D99AF57": {
			"title": "Unpaired t test of ARL2"
		},
		"3034729E-53C9-473E-AB04-6B5DA2E0AA5A": {
			"title": "Project info 1"
		},
		"50DB9BD2-CA64-4060-8A9A-5826900E3F59": {
			"title": "ARL2"
		}
	}
}
