# Supplementary material for: Identification and validation of prognostic genes related to centrosome amplification in multiple myeloma
Source: PeerJ. 2026 Jun 4;14:e21283. doi: 10.7717/peerj.21283 (PMC13242746; doi:10.7717/peerj.21283)
Supplement: Supplemental Information 6 [file peerj-14-21283-s006.prism › data/tables/754056C9-9D59-4DEF-B9E0-EA3FA3E02F36/data.csv]

Table Analyzed	ARL2
Column B	MM
vs.	vs.
Column A	Control
Unpaired t test
P value	0.0565
P value summary	ns
Significantly different (P < 0.05)?	No
One- or two-tailed P value?	Two-tailed
t, df	t=2.228, df=8
How big is the difference?
Mean of column A	1.000
Mean of column B	1.590
Difference between means (B - A) ± SEM	0.5903 ± 0.2649
95% confidence interval	-0.02067 to 1.201
R squared (eta squared)	0.3829
F test to compare variances
F, DFn, Dfd	3.051, 4, 4
P value	0.3054
P value summary	ns
Significantly different (P < 0.05)?	No
Data analyzed
Sample size, column A	5
Sample size, column B	5
