# Supplementary material for: Identification and validation of prognostic genes related to centrosome amplification in multiple myeloma
Source: PeerJ. 2026 Jun 4;14:e21283. doi: 10.7717/peerj.21283 (PMC13242746; doi:10.7717/peerj.21283)
Supplement: Supplemental Information 6 [file peerj-14-21283-s006.prism › data/tables/754056C9-9D59-4DEF-B9E0-EA3FA3E02F36/data.dt]

57679c66c9145b03044134b48a8bc4b3
