# Supplementary material for: Identification and validation of prognostic genes related to centrosome amplification in multiple myeloma
Source: PeerJ. 2026 Jun 4;14:e21283. doi: 10.7717/peerj.21283 (PMC13242746; doi:10.7717/peerj.21283)
Supplement: Supplemental Information 6 [file peerj-14-21283-s006.prism › data/tables/9226A316-0FEC-4036-B58D-000DC13C9322/data.csv]

1.25337698	2.086614252
0.976317295	1.735859701
0.658312087	1.032649015
0.774297076	1.060646782
1.337696562	2.035496535
