# Supplementary material for: Identification and validation of prognostic genes related to centrosome amplification in multiple myeloma
Source: PeerJ. 2026 Jun 4;14:e21283. doi: 10.7717/peerj.21283 (PMC13242746; doi:10.7717/peerj.21283)
Supplement: Supplemental Information 6 [file peerj-14-21283-s006.prism › data/tables/9226A316-0FEC-4036-B58D-000DC13C9322/data.dt]

d723a2be9dd6f80bcb36f33767ff3144
