# Supplementary material for: Identification and validation of prognostic genes related to centrosome amplification in multiple myeloma
Source: PeerJ. 2026 Jun 4;14:e21283. doi: 10.7717/peerj.21283 (PMC13242746; doi:10.7717/peerj.21283)
Supplement: Supplemental Information 6 [file peerj-14-21283-s006.prism › data/tables/F5EF1451-B70D-4ADC-9383-8B4E87BEACB8/data.csv]

	1.25337698000000008	2.08661425199999995	-0.0206669817724767224
	0.976317294999999974	1.73585970100000009	0.590253257000000087
	0.65831208699999999	1.03264901500000006	1.2011734957724769
	0.774297075999999973	1.06064678200000007
	1.33769656200000009	2.03549653500000005
