# Supplementary material for: Identification and validation of prognostic genes related to centrosome amplification in multiple myeloma
Source: PeerJ. 2026 Jun 4;14:e21283. doi: 10.7717/peerj.21283 (PMC13242746; doi:10.7717/peerj.21283)
Supplement: Supplemental Information 7 [file peerj-14-21283-s007.prism › analyses/9508232E-BDB5-4DC0-A542-3D103D99AF57/results.json]

{
	"@class": "AnalysisResults",
	"$id": "analyses/two_sample_tests/results.schema.json",
	"version": "0.0.0",
	"content": {
		"status": {
			"error": "VALID",
			"warning": []
		},
		"unpairedTTestModel": {
			"status": "VALID",
			"unpairedTTest": {
				"status": "VALID",
				"t": 5.058889153909772,
				"df": 8.0,
				"pValue": {
					"value": 0.000978396452572448,
					"level": 0.05,
					"isSignificant": true,
					"state": "P_VALUE_EQUAL"
				}
			},
			"differenceOfMeans": {
				"n1": 5,
				"mean1": 1.0,
				"n2": 5,
				"mean2": 4.2278092266,
				"difference": 3.2278092266,
				"stdErrorOfDifference": 0.6380470353072238,
				"confidenceIntervalOfDifference": {
					"lower": 1.7564701247267833,
					"upper": 4.699148328473216,
					"level": 95.0
				},
				"rSquared": 0.7618506075235257
			},
			"varianceTest": {
				"status": "VALID",
				"f": 51.388086254042015,
				"dfNumerator": 4.0,
				"dfDenominator": 4.0,
				"pValue": {
					"value": 0.002158361000396451,
					"level": 0.05,
					"isSignificant": true,
					"state": "P_VALUE_EQUAL"
				}
			}
		},
		"descriptiveStatistics": {
			"sample1": {
				"id": {
					"col": {
						"uid": "C4EF674E-45F1-40DF-A78A-18A89E06AF72",
						"title": " MM",
						"idx": 1
					}
				},
				"value": {
					"n": 5,
					"mean": 4.2278092266,
					"sd": 1.413034132250752,
					"meanSE": 0.6319280748480218,
					"meanCI": {
						"lower": 2.4732956163511446,
						"upper": 5.982322836848855,
						"level": 95.0
					},
					"minimum": 2.444605028,
					"firstQuartile": 2.9717496235,
					"median": 3.864409626,
					"thirdQuartile": 5.66556863,
					"maximum": 5.733259322
				}
			},
			"sample2": {
				"id": {
					"col": {
						"uid": "9761188E-FA36-462E-92EF-245E8E94191A",
						"title": " Control",
						"idx": 0
					}
				},
				"value": {
					"n": 5,
					"mean": 1.0,
					"sd": 0.19711579697236986,
					"meanSE": 0.08815286429385324,
					"meanCI": {
						"lower": 0.7552484114221658,
						"upper": 1.2447515885778342,
						"level": 95.0
					},
					"minimum": 0.845672016,
					"firstQuartile": 0.8540662055,
					"median": 0.977643537,
					"thirdQuartile": 1.157112026,
					"maximum": 1.334335178
				}
			}
		}
	}
}
