# Supplementary material for: Identification and validation of prognostic genes related to centrosome amplification in multiple myeloma
Source: PeerJ. 2026 Jun 4;14:e21283. doi: 10.7717/peerj.21283 (PMC13242746; doi:10.7717/peerj.21283)
Supplement: Supplemental Information 7 [file peerj-14-21283-s007.prism › data/sheets/31E6CC41-6C95-4791-B3EA-0446B539759A/sheet.json]

{
	"@class": "DataSheet",
	"$id": "sheets/data_sheet/data_sheet.schema.json",
	"uid": "31E6CC41-6C95-4791-B3EA-0446B539759A",
	"fenID": 2,
	"title": "Unpaired t test of RUVBL1:Estimation Plot",
	"isCollapsed": true,
	"table": {
		"@class": "DataTable",
		"$id": "sheets/data_sheet/data_table/data_table.schema.json",
		"uid": "C3614D2C-4DB5-47F2-AD17-2B33600DFDB4",
		"format": "view",
		"dataFormat": "y_single",
		"rowTitlesDataSet": "840F9795-2257-4E73-B2F4-3EB67EDB0E91",
		"dataSets": [
			"FBCBCD93-BD5B-4694-862B-60EF623AD342",
			"5A843511-4A0F-4BCB-A308-57259086DAEA",
			"21FC2D35-9261-4E70-BAAE-5447AF239EC9"
		]
	},
	"font": {
		"family": "Arial",
		"size": 10.0
	},
	"flags": [
		"ANALYSIS_VIEW"
	],
	"titleWidth": 32,
	"xSubColWidth": 32,
	"maxDataSets": 2048,
	"maxRow": 500000,
	"selectionRange": {
		"startCell": {
			"row": 0,
			"column": 0,
			"subcolumn": 0
		},
		"endCell": {
			"row": 0,
			"column": 0,
			"subcolumn": 0
		}
	},
	"anchorRow": 0,
	"anchorColumn": 0,
	"firstSubColumn": 0,
	"rowTitlesWidth": 81,
	"subColumnTitleType": "default"
}
