# Supplementary material for: Identification and validation of prognostic genes related to centrosome amplification in multiple myeloma
Source: PeerJ. 2026 Jun 4;14:e21283. doi: 10.7717/peerj.21283 (PMC13242746; doi:10.7717/peerj.21283)
Supplement: Supplemental Information 7 [file peerj-14-21283-s007.prism › data/tables/9226A316-0FEC-4036-B58D-000DC13C9322/data.csv]

0.977643537	3.498894219
0.862460395	3.864409626
0.845672016	2.444605028
0.979888874	5.733259322
1.334335178	5.597877938
