# Supplementary material for: Identification and validation of prognostic genes related to centrosome amplification in multiple myeloma
Source: PeerJ. 2026 Jun 4;14:e21283. doi: 10.7717/peerj.21283 (PMC13242746; doi:10.7717/peerj.21283)
Supplement: Supplemental Information 7 [file peerj-14-21283-s007.prism › data/tables/9E075F3F-F8BC-494E-B7D2-DDC2361F241C/data.csv]

Table Analyzed	RUVBL1
Column B	MM
vs.	vs.
Column A	Control
Unpaired t test
P value	0.0010
P value summary	***
Significantly different (P < 0.05)?	Yes
One- or two-tailed P value?	Two-tailed
t, df	t=5.059, df=8
How big is the difference?
Mean of column A	1.000
Mean of column B	4.228
Difference between means (B - A) ± SEM	3.228 ± 0.6380
95% confidence interval	1.756 to 4.699
R squared (eta squared)	0.7619
F test to compare variances
F, DFn, Dfd	51.39, 4, 4
P value	0.0022
P value summary	**
Significantly different (P < 0.05)?	Yes
Data analyzed
Sample size, column A	5
Sample size, column B	5
