# Supplementary material for: Identification and validation of prognostic genes related to centrosome amplification in multiple myeloma
Source: PeerJ. 2026 Jun 4;14:e21283. doi: 10.7717/peerj.21283 (PMC13242746; doi:10.7717/peerj.21283)
Supplement: Supplemental Information 7 [file peerj-14-21283-s007.prism › data/tables/9E075F3F-F8BC-494E-B7D2-DDC2361F241C/data.dt]

a17c7c1454f7a9d7f3f1b67eddfd0a22
