# Supplementary material for: Identification and validation of prognostic genes related to centrosome amplification in multiple myeloma
Source: PeerJ. 2026 Jun 4;14:e21283. doi: 10.7717/peerj.21283 (PMC13242746; doi:10.7717/peerj.21283)
Supplement: Supplemental Information 7 [file peerj-14-21283-s007.prism › data/tables/C3614D2C-4DB5-47F2-AD17-2B33600DFDB4/data.csv]

	0.977643536999999951	3.49889421899999986	1.75647012472678332
	0.862460395000000046	3.86440962600000004	3.2278092265999998
	0.845672015999999971	2.44460502799999979	4.69914832847321584
	0.979888874000000021	5.73325932200000032
	1.3343351779999999	5.59787793799999989
