# Supplementary material for: Identification and validation of prognostic genes related to centrosome amplification in multiple myeloma
Source: PeerJ. 2026 Jun 4;14:e21283. doi: 10.7717/peerj.21283 (PMC13242746; doi:10.7717/peerj.21283)
Supplement: Supplemental Information 7 [file peerj-14-21283-s007.prism › data/tables/C3614D2C-4DB5-47F2-AD17-2B33600DFDB4/data.dt]

7e0dcf19a49a5012384b661339e63237
