# Supplementary material for: Identification and validation of prognostic genes related to centrosome amplification in multiple myeloma
Source: PeerJ. 2026 Jun 4;14:e21283. doi: 10.7717/peerj.21283 (PMC13242746; doi:10.7717/peerj.21283)
Supplement: Supplemental Information 8 [file peerj-14-21283-s008.prism]

Archive with 52 entries (34 files):
- analyses/
- analyses/9508232E-BDB5-4DC0-A542-3D103D99AF57/
- analyses/9508232E-BDB5-4DC0-A542-3D103D99AF57/constants.json
- analyses/9508232E-BDB5-4DC0-A542-3D103D99AF57/parameters.dt
- analyses/9508232E-BDB5-4DC0-A542-3D103D99AF57/parameters.json
- analyses/9508232E-BDB5-4DC0-A542-3D103D99AF57/results.json
- analyses/9508232E-BDB5-4DC0-A542-3D103D99AF57/result_sheets/
- analyses/9508232E-BDB5-4DC0-A542-3D103D99AF57/result_sheets/063546E9-4796-4102-B4AD-A7ABCE57D0F6.json
- analyses/9508232E-BDB5-4DC0-A542-3D103D99AF57/result_sheets/7609EDFC-3780-481D-B0E5-C50FBD7C55F7.json
- analyses/9508232E-BDB5-4DC0-A542-3D103D99AF57/sheet.json
- data/
- data/sets/
- data/sets/21FC2D35-9261-4E70-BAAE-5447AF239EC9.json
- data/sets/5A843511-4A0F-4BCB-A308-57259086DAEA.json
- data/sets/840F9795-2257-4E73-B2F4-3EB67EDB0E91.json
- data/sets/9761188E-FA36-462E-92EF-245E8E94191A.json
- data/sets/986A44A9-C32B-41FF-AFE7-78E8BCE5B27A.json
- data/sets/A0762532-A785-46C3-A3A0-0F69E70957C9.json
- data/sets/C4EF674E-45F1-40DF-A78A-18A89E06AF72.json
- data/sets/FBCBCD93-BD5B-4694-862B-60EF623AD342.json
- data/sheets/
- data/sheets/31E6CC41-6C95-4791-B3EA-0446B539759A/
- data/sheets/31E6CC41-6C95-4791-B3EA-0446B539759A/sheet.json
- data/sheets/AC40D29A-85FC-42BE-970F-CFF8A88ECC43/
- data/sheets/AC40D29A-85FC-42BE-970F-CFF8A88ECC43/sheet.json
- data/sheets/F72B1347-783C-4316-8F6D-9FB523024C15/
- data/sheets/F72B1347-783C-4316-8F6D-9FB523024C15/sheet.json
- data/tables/
- data/tables/9226A316-0FEC-4036-B58D-000DC13C9322/
- document.json
- graphs/
- graphs/50DB9BD2-CA64-4060-8A9A-5826900E3F59/
- graphs/50DB9BD2-CA64-4060-8A9A-5826900E3F59/data.bin
- graphs/50DB9BD2-CA64-4060-8A9A-5826900E3F59/sheet.json
- info/
- info/3034729E-53C9-473E-AB04-6B5DA2E0AA5A/
- info/3034729E-53C9-473E-AB04-6B5DA2E0AA5A/sheet.json
- misc/
- misc/7777D392-565D-4CF4-A42B-5526D405B478.bin
- misc/F5F18135-8B7D-44E6-A759-131DDC86FCCA.bin
- misc/used_fonts.bin
- data/tables/01714732-77DE-4E08-8127-6AB24EE14F90/
- data/tables/01714732-77DE-4E08-8127-6AB24EE14F90/content.json
- data/tables/01714732-77DE-4E08-8127-6AB24EE14F90/data.csv
- data/tables/01714732-77DE-4E08-8127-6AB24EE14F90/data.dt
- data/tables/34A7A265-96C7-48F5-A8EE-101AA609FF2D/
- data/tables/34A7A265-96C7-48F5-A8EE-101AA609FF2D/content.json
- data/tables/34A7A265-96C7-48F5-A8EE-101AA609FF2D/data.csv
- data/tables/34A7A265-96C7-48F5-A8EE-101AA609FF2D/data.dt
- data/tables/9226A316-0FEC-4036-B58D-000DC13C9322/content.json
- data/tables/9226A316-0FEC-4036-B58D-000DC13C9322/data.csv
- data/tables/9226A316-0FEC-4036-B58D-000DC13C9322/data.dt
