# Supplementary material for: Identification and validation of prognostic genes related to centrosome amplification in multiple myeloma
Source: PeerJ. 2026 Jun 4;14:e21283. doi: 10.7717/peerj.21283 (PMC13242746; doi:10.7717/peerj.21283)
Supplement: Supplemental Information 8 [file peerj-14-21283-s008.prism › analyses/9508232E-BDB5-4DC0-A542-3D103D99AF57/results.json]

{
	"@class": "AnalysisResults",
	"$id": "analyses/two_sample_tests/results.schema.json",
	"version": "0.0.0",
	"content": {
		"status": {
			"error": "VALID",
			"warning": []
		},
		"unpairedTTestModel": {
			"status": "VALID",
			"unpairedTTest": {
				"status": "VALID",
				"t": 2.320472654873592,
				"df": 8.0,
				"pValue": {
					"value": 0.048883347067165565,
					"level": 0.05,
					"isSignificant": true,
					"state": "P_VALUE_EQUAL"
				}
			},
			"differenceOfMeans": {
				"n1": 5,
				"mean1": 1.0,
				"n2": 5,
				"mean2": 2.1807692494,
				"difference": 1.1807692494,
				"stdErrorOfDifference": 0.5088485946688833,
				"confidenceIntervalOfDifference": {
					"lower": 0.007362285900726517,
					"upper": 2.354176212899273,
					"level": 95.0
				},
				"rSquared": 0.4022978662424588
			},
			"varianceTest": {
				"status": "VALID",
				"f": 3.579828889014132,
				"dfNumerator": 4.0,
				"dfDenominator": 4.0,
				"pValue": {
					"value": 0.24441696432228519,
					"level": 0.05,
					"isSignificant": false,
					"state": "P_VALUE_EQUAL"
				}
			}
		},
		"descriptiveStatistics": {
			"sample1": {
				"id": {
					"col": {
						"uid": "C4EF674E-45F1-40DF-A78A-18A89E06AF72",
						"title": " MM",
						"idx": 1
					}
				},
				"value": {
					"n": 5,
					"mean": 2.1807692494,
					"sd": 1.0059585580700265,
					"meanSE": 0.44987834367844975,
					"meanCI": {
						"lower": 0.9317067241594774,
						"upper": 3.4298317746405225,
						"level": 95.0
					},
					"minimum": 1.347388086,
					"firstQuartile": 1.3919668445,
					"median": 1.601838035,
					"thirdQuartile": 3.2590372615,
					"maximum": 3.522601599
				}
			},
			"sample2": {
				"id": {
					"col": {
						"uid": "9761188E-FA36-462E-92EF-245E8E94191A",
						"title": " Control",
						"idx": 0
					}
				},
				"value": {
					"n": 5,
					"mean": 1.0,
					"sd": 0.5316783246740088,
					"meanSE": 0.23777377522685744,
					"meanCI": {
						"lower": 0.3398341656269913,
						"upper": 1.6601658343730086,
						"level": 95.0
					},
					"minimum": 0.405569441,
					"firstQuartile": 0.5965147855,
					"median": 0.839530794,
					"thirdQuartile": 1.4837198175,
					"maximum": 1.829035896
				}
			}
		}
	}
}
