# Supplementary material for: Identification and validation of prognostic genes related to centrosome amplification in multiple myeloma
Source: PeerJ. 2026 Jun 4;14:e21283. doi: 10.7717/peerj.21283 (PMC13242746; doi:10.7717/peerj.21283)
Supplement: Supplemental Information 8 [file peerj-14-21283-s008.prism › data/tables/01714732-77DE-4E08-8127-6AB24EE14F90/data.csv]

Table Analyzed	ECT2
Column B	MM
vs.	vs.
Column A	Control
Unpaired t test
P value	0.0489
P value summary	*
Significantly different (P < 0.05)?	Yes
One- or two-tailed P value?	Two-tailed
t, df	t=2.320, df=8
How big is the difference?
Mean of column A	1.000
Mean of column B	2.181
Difference between means (B - A) ± SEM	1.181 ± 0.5088
95% confidence interval	0.007362 to 2.354
R squared (eta squared)	0.4023
F test to compare variances
F, DFn, Dfd	3.580, 4, 4
P value	0.2444
P value summary	ns
Significantly different (P < 0.05)?	No
Data analyzed
Sample size, column A	5
Sample size, column B	5
