# Supplementary material for: Identification and validation of prognostic genes related to centrosome amplification in multiple myeloma
Source: PeerJ. 2026 Jun 4;14:e21283. doi: 10.7717/peerj.21283 (PMC13242746; doi:10.7717/peerj.21283)
Supplement: Supplemental Information 8 [file peerj-14-21283-s008.prism › data/tables/34A7A265-96C7-48F5-A8EE-101AA609FF2D/data.csv]

	0.405569440999999975	2.99547292399999998	0.00736228590072651734
	1.82903589599999994	3.52260159900000014	1.18076924939999994
	0.839530793999999969	1.6018380350000001	2.35417621289927315
	1.13840373899999991	1.34738808600000004
	0.787460130000000036	1.43654560299999989
