# Supplementary material for: Identification and validation of prognostic genes related to centrosome amplification in multiple myeloma
Source: PeerJ. 2026 Jun 4;14:e21283. doi: 10.7717/peerj.21283 (PMC13242746; doi:10.7717/peerj.21283)
Supplement: Supplemental Information 8 [file peerj-14-21283-s008.prism › data/tables/34A7A265-96C7-48F5-A8EE-101AA609FF2D/data.dt]

3fbe450f90a93f5c8c33af472f7f2ad2
