# Supplementary material for: Identification and validation of prognostic genes related to centrosome amplification in multiple myeloma
Source: PeerJ. 2026 Jun 4;14:e21283. doi: 10.7717/peerj.21283 (PMC13242746; doi:10.7717/peerj.21283)
Supplement: Supplemental Information 8 [file peerj-14-21283-s008.prism › data/tables/9226A316-0FEC-4036-B58D-000DC13C9322/data.csv]

0.405569441	2.995472924
1.829035896	3.522601599
0.839530794	1.601838035
1.138403739	1.347388086
0.78746013	1.436545603
