# Supplementary material for: Identification and validation of prognostic genes related to centrosome amplification in multiple myeloma
Source: PeerJ. 2026 Jun 4;14:e21283. doi: 10.7717/peerj.21283 (PMC13242746; doi:10.7717/peerj.21283)
Supplement: Supplemental Information 9 [file peerj-14-21283-s009.prism › data/sheets/AC40D29A-85FC-42BE-970F-CFF8A88ECC43/sheet.json]

{
	"@class": "DataSheet",
	"$id": "sheets/data_sheet/data_sheet.schema.json",
	"uid": "AC40D29A-85FC-42BE-970F-CFF8A88ECC43",
	"fenID": 0,
	"title": "KLHL12",
	"isCustomTitle": true,
	"table": {
		"@class": "DataTable",
		"$id": "sheets/data_sheet/data_table/data_table.schema.json",
		"uid": "9226A316-0FEC-4036-B58D-000DC13C9322",
		"format": "column",
		"dataFormat": "y_single",
		"dataSets": [
			"9761188E-FA36-462E-92EF-245E8E94191A",
			"C4EF674E-45F1-40DF-A78A-18A89E06AF72"
		]
	},
	"font": {
		"family": "Arial",
		"size": 10.0
	},
	"flags": [
		"HIDE_ROW_TITLES"
	],
	"titleWidth": 32,
	"xSubColWidth": 32,
	"maxDataSets": 2048,
	"maxRow": 500000,
	"selectionRange": {
		"startCell": {
			"row": 0,
			"column": 0,
			"subcolumn": 0
		},
		"endCell": {
			"row": 4,
			"column": 1,
			"subcolumn": 0
		}
	},
	"anchorRow": 0,
	"anchorColumn": 0,
	"firstSubColumn": 0,
	"userSetColumnWidth": true,
	"columnWidths": [
		{
			"number": 1,
			"width": 91.0
		}
	],
	"rowTitlesWidth": 1,
	"subColumnTitleType": "default",
	"pairwiseComparisonsDataUid": "F5F18135-8B7D-44E6-A759-131DDC86FCCA"
}
