# Supplementary material for: Identification and validation of prognostic genes related to centrosome amplification in multiple myeloma
Source: PeerJ. 2026 Jun 4;14:e21283. doi: 10.7717/peerj.21283 (PMC13242746; doi:10.7717/peerj.21283)
Supplement: Supplemental Information 9 [file peerj-14-21283-s009.prism › data/tables/0F9D82B4-356F-4CF3-BDA2-63A98DB5F873/data.csv]

Table Analyzed	KLHL12
Column B	MM
vs.	vs.
Column A	Control
Unpaired t test
P value	0.0419
P value summary	*
Significantly different (P < 0.05)?	Yes
One- or two-tailed P value?	Two-tailed
t, df	t=2.420, df=8
How big is the difference?
Mean of column A	1.000
Mean of column B	2.318
Difference between means (B - A) ± SEM	1.318 ± 0.5448
95% confidence interval	0.06207 to 2.575
R squared (eta squared)	0.4226
F test to compare variances
F, DFn, Dfd	19.67, 4, 4
P value	0.0136
P value summary	*
Significantly different (P < 0.05)?	Yes
Data analyzed
Sample size, column A	5
Sample size, column B	5
