# Supplementary material for: Identification and validation of prognostic genes related to centrosome amplification in multiple myeloma
Source: PeerJ. 2026 Jun 4;14:e21283. doi: 10.7717/peerj.21283 (PMC13242746; doi:10.7717/peerj.21283)
Supplement: Supplemental Information 9 [file peerj-14-21283-s009.prism › data/tables/0F9D82B4-356F-4CF3-BDA2-63A98DB5F873/data.dt]

16cdb2371f470801b899d40f88ed25fe
