# Supplementary material for: Identification and validation of prognostic genes related to centrosome amplification in multiple myeloma
Source: PeerJ. 2026 Jun 4;14:e21283. doi: 10.7717/peerj.21283 (PMC13242746; doi:10.7717/peerj.21283)
Supplement: Supplemental Information 9 [file peerj-14-21283-s009.prism › data/tables/89845F7C-A90A-4662-A3DE-C6EE6CFFAF53/data.csv]

	1.09148441099999993	3.16645117799999998	0.0620704789013828417
	1.41420823300000009	3.97411876000000008	1.31847880719999999
	0.760498754999999971	1.74200908899999996	2.57488713549861714
	0.781939421000000023	1.34012643999999992
	0.95186917900000001	1.36968856799999994
