# Supplementary material for: Identification and validation of prognostic genes related to centrosome amplification in multiple myeloma
Source: PeerJ. 2026 Jun 4;14:e21283. doi: 10.7717/peerj.21283 (PMC13242746; doi:10.7717/peerj.21283)
Supplement: Supplemental Information 9 [file peerj-14-21283-s009.prism › data/tables/89845F7C-A90A-4662-A3DE-C6EE6CFFAF53/data.dt]

b9521e118ecd5b21233151ceba22ec4a
