# Supplementary material for: Identification and validation of prognostic genes related to centrosome amplification in multiple myeloma
Source: PeerJ. 2026 Jun 4;14:e21283. doi: 10.7717/peerj.21283 (PMC13242746; doi:10.7717/peerj.21283)
Supplement: Supplemental Information 9 [file peerj-14-21283-s009.prism › data/tables/9226A316-0FEC-4036-B58D-000DC13C9322/data.csv]

1.091484411	3.166451178
1.414208233	3.97411876
0.760498755	1.742009089
0.781939421	1.34012644
0.951869179	1.369688568
