# Supplementary material for: Identification and validation of prognostic genes related to centrosome amplification in multiple myeloma
Source: PeerJ. 2026 Jun 4;14:e21283. doi: 10.7717/peerj.21283 (PMC13242746; doi:10.7717/peerj.21283)
Supplement: Supplemental Information 10 [file peerj-14-21283-s010.prism › analyses/9508232E-BDB5-4DC0-A542-3D103D99AF57/sheet.json]

{
	"@class": "AnalysisSheet",
	"uid": "9508232E-BDB5-4DC0-A542-3D103D99AF57",
	"fenID": 0,
	"title": "Unpaired t test of SAC3D1",
	"$id": "analyses/sheet.schema.json",
	"analysisClass": "T_TESTS_AND_NONPARAMETRIC",
	"isAllDataAnalyzed": true,
	"isCalculated": true,
	"currentResultSheet": "063546E9-4796-4102-B4AD-A7ABCE57D0F6",
	"preferredResultSheet": "063546E9-4796-4102-B4AD-A7ABCE57D0F6",
	"pairwiseComparisonsDataUid": "7777D392-565D-4CF4-A42B-5526D405B478",
	"minRequiredVersion": {
		"major": 9,
		"minor": 0,
		"subminor": 0,
		"build": 0
	},
	"resultSheets": [
		{
			"uid": "063546E9-4796-4102-B4AD-A7ABCE57D0F6",
			"title": "Tabular results"
		},
		{
			"uid": "7609EDFC-3780-481D-B0E5-C50FBD7C55F7",
			"title": "Estimation Plot"
		}
	],
	"inputDataSets": [
		{
			"uid": "9761188E-FA36-462E-92EF-245E8E94191A",
			"title": " Control",
			"idx": "A"
		},
		{
			"uid": "C4EF674E-45F1-40DF-A78A-18A89E06AF72",
			"title": " MM",
			"idx": "B"
		}
	],
	"inputSheets": [
		{
			"uid": "AC40D29A-85FC-42BE-970F-CFF8A88ECC43",
			"title": "SAC3D1"
		}
	]
}
