# Supplementary material for: Identification and validation of prognostic genes related to centrosome amplification in multiple myeloma
Source: PeerJ. 2026 Jun 4;14:e21283. doi: 10.7717/peerj.21283 (PMC13242746; doi:10.7717/peerj.21283)
Supplement: Supplemental Information 10 [file peerj-14-21283-s010.prism › data/tables/292E60AF-30BA-49E6-B71D-F9C4ECA64288/data.csv]

	0.839611856999999961	2.8999390260000002	0.277207853575038743
	0.979921947000000015	1.82648969000000005	1.23617966860000017
	0.526743308999999993	3.27571492600000003	2.19515148362496149
	1.05854313200000005	1.99263947000000008
	1.59517975499999998	1.18611523100000005
