# Supplementary material for: Identification and validation of prognostic genes related to centrosome amplification in multiple myeloma
Source: PeerJ. 2026 Jun 4;14:e21283. doi: 10.7717/peerj.21283 (PMC13242746; doi:10.7717/peerj.21283)
Supplement: Supplemental Information 10 [file peerj-14-21283-s010.prism › data/tables/9226A316-0FEC-4036-B58D-000DC13C9322/data.dt]

e092877aa7e0c4bba66002783385a86b
