# Supplementary material for: Identification and validation of prognostic genes related to centrosome amplification in multiple myeloma
Source: PeerJ. 2026 Jun 4;14:e21283. doi: 10.7717/peerj.21283 (PMC13242746; doi:10.7717/peerj.21283)
Supplement: Supplemental Information 10 [file peerj-14-21283-s010.prism › data/tables/D14D3A6F-C045-4F1C-9DFC-6EB491700FCB/data.csv]

Table Analyzed	SAC3D1
Column B	MM
vs.	vs.
Column A	Control
Unpaired t test
P value	0.0178
P value summary	*
Significantly different (P < 0.05)?	Yes
One- or two-tailed P value?	Two-tailed
t, df	t=2.973, df=8
How big is the difference?
Mean of column A	1.000
Mean of column B	2.236
Difference between means (B - A) ± SEM	1.236 ± 0.4159
95% confidence interval	0.2772 to 2.195
R squared (eta squared)	0.5248
F test to compare variances
F, DFn, Dfd	4.691, 4, 4
P value	0.1636
P value summary	ns
Significantly different (P < 0.05)?	No
Data analyzed
Sample size, column A	5
Sample size, column B	5
