# Supplementary material for: Identification and validation of prognostic genes related to centrosome amplification in multiple myeloma
Source: PeerJ. 2026 Jun 4;14:e21283. doi: 10.7717/peerj.21283 (PMC13242746; doi:10.7717/peerj.21283)
Supplement: Supplemental Information 10 [file peerj-14-21283-s010.prism › data/tables/D14D3A6F-C045-4F1C-9DFC-6EB491700FCB/data.dt]

08f0e68c8b5c15abd3ecd78a75e63d7a
