# Supplementary material for: Identification and validation of prognostic genes related to centrosome amplification in multiple myeloma
Source: PeerJ. 2026 Jun 4;14:e21283. doi: 10.7717/peerj.21283 (PMC13242746; doi:10.7717/peerj.21283)
Supplement: Supplemental Information 11 [file peerj-14-21283-s011.xls]

## Sheet: Sheet1
ITEM TO CHECK	IMPORTANCE	CHECKLIST
EXPERIMENTAL DESIGN
Definition of experimental and control groups	E	Control group: normal individuals; Experimental group: MM patients (Line 202)
Number within each group	E	5 Control vs. 5 MM (Line 201-202)
Assay carried out by core lab or investigator's lab?	D	Not Applicable
Acknowledgement of authors' contributions	D	Not Applicable
SAMPLE
Description	E	Human whole blood samples (Line 201-202)
Volume/mass of sample processed	D	600 μL of each sample (Line 203)
Microdissection or macrodissection	E	Not Applicable
Processing procedure	E	Not Applicable
If frozen - how and how quickly?	E	-80 °C (Line 203)
If fixed - with what, how quickly?	E	Not Applicable
Sample storage conditions and duration (especially for FFPE samples)	E	-80 °C (Line 203)
NUCLEIC ACID EXTRACTION
Procedure and/or instrumentation	E	H1 16KR Desktop Refrigerated High-Speed Centrifuge (Kechuang Instrument XLSY010) (Line 207-209)
Name of kit and details of any modifications	E	TRizol reagent (Vazyme, catalog number R401-01), no modifications (Line 204)
Source of additional reagents used	D	Chloroform (Chengdu Guerda Rubber Co., Ltd.), isopropanol (Chengdu Kelong Chemical Co., Ltd., catalog number 67-63-0) (Line 204-206)
Details of DNase or RNAse treatment	E	Treated with gDNA digester plus in Hifair® III 1st Strand cDNA synthesis supermix (Line 206-207)
Contamination assessment (DNA or RNA)	E	Not Applicable
Nucleic acid quantification	E	Concentration and purity detected using NanoPhotometer N50 (Line 209-211)
Instrument and method	E	NanoPhotometer N50 (Line 209-211)
Purity (A260/A280)	D	Range 1.246-1.691 (Line 209-211)
Yield	D	Not Applicable
RNA integrity method/instrument	E	Not Applicable
RIN/RQI or Cq of 3' and 5' transcripts	E	Not Applicable
Electrophoresis traces	D	Not Applicable
Inhibition testing (Cq dilutions, spike or other)	E	Not Applicable
REVERSE TRANSCRIPTION
Complete reaction conditions	E	5×gDNA digester Mix 3ul, 4×Hifair® III SuperMix plus 5ul, Total RNA 2ug, Nuclease-Free Water added to 20ul; reaction conditions: 25°C for 5min, 55°C for 15min, 85°C for 5min, 4°C hold (Line 213-215)
Amount of RNA and reaction volume	E	RNA 2ug, reaction volume 20ul (Line 212)
Priming oligonucleotide (if using GSP) and concentration	E	Not Applicable
Reverse transcriptase and concentration	E	Yeasen Hifair® III reverse transcriptase (included in catalog number 11141ES60 kit), concentration not specified (Line 211-212)
Temperature and time	E	25°C for 5min, 55°C for 15min, 85°C for 5min (Line 215)
Manufacturer of reagents and catalogue numbers	D	Yeasen, catalog number 11141ES60 (Line 211)
Cqs with and without RT	D*	Not Applicable
Storage conditions of cDNA	D	Not Applicable
qPCR TARGET INFORMATION
If multiplex, efficiency and LOD of each assay.	E	Not Applicable (singleplex reaction)
Sequence accession number	E	Not Applicable
Location of amplicon	D	Not Applicable
Amplicon length	E	Not Applicable
In silico specificity screen (BLAST, etc)	E	Not Applicable
Pseudogenes, retropseudogenes or other homologs?	D	Not Applicable
Sequence alignment	D	Not Applicable
Secondary structure analysis of amplicon	D	Not Applicable
Location of each primer by exon or intron (if applicable)	E	Not Applicable
What splice variants are targeted?	E	Not Applicable
qPCR OLIGONUCLEOTIDES
Primer sequences	E	RUVBL1-F TGGAGTCTTCTATCGCTCCCA RUVBL1-R CAGCTGCACTGAGTACCTGTTT ARL2-F GGTGGAGGAGGTCCTGGAG ARL2-R GTGAAGGTTGAGGGACCTGG KLHL12-F GCCTGGGTATTAGGGATTTTGC KLHL12-R CGCACTTGATTAGCTTTTCCAC ECT2-F TGGCTCTTAGAGAGAGCAGC ECT2-R AAGCCCTAGGAGTTCCACCT SAC3D1-F AGGAGCCCACCATGACAGT SAC3D1-R TTGACCATGAAGCCCAGAGG CCND1-F GCTGCGAAGTGGAAACCATC CCND1-R CCTCCTTCTGCACACATTTGAA GAPDH-F ATGGGCAGCCGTTAGGAAAG GAPDH-R AGGAA…
RTPrimerDB Identification Number	D	Not Applicable
Probe sequences	D**	Not Applicable (SYBR Green used, no probe)
Location and identity of any modifications	E	Not Applicable
Manufacturer of oligonucleotides	D	Sangon Biotech
Purification method	D	Not Applicable
qPCR PROTOCOL
Complete reaction conditions	E	cDNA 3ul, 2xUniversal Blue SYBR Green qPCR Master Mix 5ul, Forward primer (10µM) 1ul, Reverse primer (10µM) 1ul; reaction conditions: pre-denaturation at 95°C for 1min, denaturation at 95°C for 20s, annealing at 55°C for 20s, extension at 72°C for 30s, 40 cycles (Line 219-222)
Reaction volume and amount of cDNA/DNA	E	Reaction volume 10ul, cDNA 3ul (Line 219)
Primer, (probe), Mg++ and dNTP concentrations	E	Primer concentration 10μM, Mg++ and dNTP concentrations not specified (included in 2×Universal Blue SYBR Green qPCR Master Mix) (Line 218-219)
Polymerase identity and concentration	E	DNA polymerase in Servicebio® 2×Universal Blue SYBR Green qPCR Master Mix, concentration not specified (Line 216-218)
Buffer/kit identity and manufacturer	E	Servicebio® 2×Universal Blue SYBR Green qPCR Master Mix (Servicebio, catalog number G3326-05) (Line 216-218)
Exact chemical constitution of the buffer	D	Not Applicable
Additives (SYBR Green I, DMSO, etc.)	E	SYBR Green (included in Master Mix) (Line 216-218)
Manufacturer of plates/tubes and catalog number	D	Servicebio, PCR-9601-NS (Line 223)
Complete thermocycling parameters	E	Pre-denaturation at 95°C for 1min, denaturation at 95°C for 20s, annealing at 55°C for 20s, extension at 72°C for 30s, 40 cycles (Line 221-222)
Reaction setup (manual/robotic)	D	Manual pipetting (Line 223-224)
Manufacturer of qPCR instrument	E	BIO-RAD (CFX Connect Real-Time PCR Detection System) (Line 216-217)
qPCR VALIDATION
Evidence of optimisation (from gradients)	D	Not Applicable
Specificity (gel, sequence, melt, or digest)	E	Melt curve showed single peak, good primer specificity (Line 225)
For SYBR Green I, Cq of the NTC	E	Not Applicable
Standard curves with slope and y-intercept	E	Not Applicable
PCR efficiency calculated from slope	E	Not Applicable
Confidence interval for PCR efficiency or standard error	D	Not Applicable
r2 of standard curve	E	Not Applicable
Linear dynamic range	E	Not Applicable
Cq variation at lower limit	E	Not Applicable
Confidence intervals throughout range	D	Not Applicable
Evidence for limit of detection	E	Not Applicable
If multiplex, efficiency and LOD of each assay.	E	Not Applicable (singleplex reaction)
DATA ANALYSIS
qPCR analysis program (source, version)	E	Graphpad Prism 10
Cq method determination	E	Graphpad Prism 10
Outlier identification and disposition	E	Not Applicable
Results of NTCs	E	Not Applicable
Justification of number and choice of reference genes	E	Stable expression: GAPDH is a key enzyme in the glycolytic pathway, functioning in the basic metabolism of cells, and is generally expressed continuously and stably in most tissues and cell types. (Line 224-225)
Description of normalisation method	E	2-ΔΔCт method for relative quantification (Line 228)
Number and concordance of biological replicates	D	5 biological replicates per group (Line 228-229)
Number and stage (RT or qPCR) of technical replicates	E	Three technical replicates were performed for each sample (Line 229-230)
Repeatability (intra-assay variation)	E	Not Applicable
Reproducibility (inter-assay variation, %CV)	D	Not Applicable
Power analysis	D	Not Applicable
Statistical methods for result significance	E	Statistical analysis performed using t-test (p < 0.05) (Line 230-231)
Software (source, version)	E	Graphpad Prism 10 (Line 230-231)
Cq or raw data submission using RDML	D	Not Applicable
Table 1. MIQE checklist for authors, reviewers and editors. All essential information (E) must be submitted with the manuscript. Desirable
information (D) should be submitted if available. If using primers obtained from RTPrimerDB, information on qPCR target, oligonucleotides,
protocols and validation is available from that source.
*: Assessing the absence of DNA using a no RT assay is essential when first extracting RNA. Once the sample has been validated as
RDNA-free, inclusion of a no-RT control is desirable, but no longer essential.
**: Disclosure of the probe sequence is highly desirable and strongly encouraged. However, since not all commercial pre-designed assay
vendors provide this information, it cannot be an essential requirement. Use of such assays is advised against.
